# Supplementary material for: Identification and validation of palmitoylation-related signature genes based on machine learning for prostate cancer
Source: PLoS One. 2025 Dec 4;20(12):e0338407. doi: 10.1371/journal.pone.0338407 (PMC12677499; doi:10.1371/journal.pone.0338407)
Supplement: S1 Table — (CSV) [file pone.0338407.s005.csv]

Gene Symbol	Description	Category	Uniprot ID	Gifts	GC Id	Relevance score	GeneCards Link
PPT1	Palmitoyl-Protein Thioesterase 1	Protein Coding	P50897	59	GC01M040227	33.71910858	https://www.genecards.org/cgi-bin/carddisp.pl?gene=PPT1
CPT2	Carnitine Palmitoyltransferase 2	Protein Coding	P23786	62	GC01P053196	28.94683647	https://www.genecards.org/cgi-bin/carddisp.pl?gene=CPT2
CPT1A	Carnitine Palmitoyltransferase 1A	Protein Coding	P50416	61	GC11M068754	27.43998337	https://www.genecards.org/cgi-bin/carddisp.pl?gene=CPT1A
CPT1B	Carnitine Palmitoyltransferase 1B	Protein Coding	Q92523	56	GC22M081727	25.3411026	https://www.genecards.org/cgi-bin/carddisp.pl?gene=CPT1B
APOA1	Apolipoprotein A1	Protein Coding	P02647	63	GC11M116835	23.85469437	https://www.genecards.org/cgi-bin/carddisp.pl?gene=APOA1
LPL	Lipoprotein Lipase	Protein Coding	P06858	63	GC08P019901	23.4218483	https://www.genecards.org/cgi-bin/carddisp.pl?gene=LPL
APOB	Apolipoprotein B	Protein Coding	P04114	58	GC02M020956	23.37883186	https://www.genecards.org/cgi-bin/carddisp.pl?gene=APOB
APOA5	Apolipoprotein A5	Protein Coding	Q6Q788	55	GC11M116789	21.91315651	https://www.genecards.org/cgi-bin/carddisp.pl?gene=APOA5
APOC3	Apolipoprotein C3	Protein Coding	P02656	58	GC11P116829	20.39722252	https://www.genecards.org/cgi-bin/carddisp.pl?gene=APOC3
LIPA	Lipase A, Lysosomal Acid Type	Protein Coding	P38571	61	GC10M089213	19.97049713	https://www.genecards.org/cgi-bin/carddisp.pl?gene=LIPA
CETP	Cholesteryl Ester Transfer Protein	Protein Coding	P11597	59	GC16P056961	19.41801262	https://www.genecards.org/cgi-bin/carddisp.pl?gene=CETP
PPT2	Palmitoyl-Protein Thioesterase 2	Protein Coding	Q9UMR5	50	GC06P032153	19.35359573	https://www.genecards.org/cgi-bin/carddisp.pl?gene=PPT2
LIPC	Lipase C, Hepatic Type	Protein Coding	P11150	58	GC15P058410	19.24542999	https://www.genecards.org/cgi-bin/carddisp.pl?gene=LIPC
PNPLA3	Patatin Like Phospholipase Domain Containing 3	Protein Coding	Q9NST1	54	GC22P043923	18.96468544	https://www.genecards.org/cgi-bin/carddisp.pl?gene=PNPLA3
CD36	CD36 Molecule (CD36 Blood Group)	Protein Coding	P16671	63	GC07P080369	18.70180511	https://www.genecards.org/cgi-bin/carddisp.pl?gene=CD36
MTTP	Microsomal Triglyceride Transfer Protein	Protein Coding	P55157	57	GC04P099563	18.46360397	https://www.genecards.org/cgi-bin/carddisp.pl?gene=MTTP
PNPLA2	Patatin Like Phospholipase Domain Containing 2	Protein Coding	Q96AD5	57	GC11P014058	18.45593262	https://www.genecards.org/cgi-bin/carddisp.pl?gene=PNPLA2
APOE	Apolipoprotein E	Protein Coding	P02649	62	GC19P133238	18.03869247	https://www.genecards.org/cgi-bin/carddisp.pl?gene=APOE
LIPG	Lipase G, Endothelial Type	Protein Coding	Q9Y5X9	55	GC18P049560	17.54736137	https://www.genecards.org/cgi-bin/carddisp.pl?gene=LIPG
PNLIPRP2	Pancreatic Lipase Related Protein 2 (Gene/Pseudogene)	Protein Coding	P54317	40	GC10P116620	17.47181892	https://www.genecards.org/cgi-bin/carddisp.pl?gene=PNLIPRP2
MOGAT2	Monoacylglycerol O-Acyltransferase 2	Protein Coding	Q3SYC2	45	GC11P075717	17.46833801	https://www.genecards.org/cgi-bin/carddisp.pl?gene=MOGAT2
DGAT1	Diacylglycerol O-Acyltransferase 1	Protein Coding	O75907	59	GC08M146995	17.09934425	https://www.genecards.org/cgi-bin/carddisp.pl?gene=DGAT1
MOGAT3	Monoacylglycerol O-Acyltransferase 3	Protein Coding	Q86VF5	37	GC07M101192	17.03374672	https://www.genecards.org/cgi-bin/carddisp.pl?gene=MOGAT3
APOA4	Apolipoprotein A4	Protein Coding	P06727	54	GC11M116820	16.81489372	https://www.genecards.org/cgi-bin/carddisp.pl?gene=APOA4
ACOX1	Acyl-CoA Oxidase 1	Protein Coding	Q15067	58	GC17M075941	16.69319344	https://www.genecards.org/cgi-bin/carddisp.pl?gene=ACOX1
CEL	Carboxyl Ester Lipase	Protein Coding	P19835	58	GC09P133061	16.59011078	https://www.genecards.org/cgi-bin/carddisp.pl?gene=CEL
PLB1	Phospholipase B1	Protein Coding	Q6P1J6	47	GC02P029090	16.51121902	https://www.genecards.org/cgi-bin/carddisp.pl?gene=PLB1
CES1	Carboxylesterase 1	Protein Coding	P23141	61	GC16M055836	16.48401642	https://www.genecards.org/cgi-bin/carddisp.pl?gene=CES1
P4HB	Prolyl 4-Hydroxylase Subunit Beta	Protein Coding	P07237	62	GC17M081843	16.01576805	https://www.genecards.org/cgi-bin/carddisp.pl?gene=P4HB
LIPE	Lipase E, Hormone Sensitive Type	Protein Coding	Q05469	60	GC19M042401	15.94364262	https://www.genecards.org/cgi-bin/carddisp.pl?gene=LIPE
PNLIP	Pancreatic Lipase	Protein Coding	P16233	59	GC10P116545	15.93865776	https://www.genecards.org/cgi-bin/carddisp.pl?gene=PNLIP
APOC2	Apolipoprotein C2	Protein Coding	P02655	56	GC19P133241	15.89480877	https://www.genecards.org/cgi-bin/carddisp.pl?gene=APOC2
MGLL	Monoglyceride Lipase	Protein Coding	Q99685	56	GC03M127689	15.81775761	https://www.genecards.org/cgi-bin/carddisp.pl?gene=MGLL
DGAT2	Diacylglycerol O-Acyltransferase 2	Protein Coding	Q96PD7	55	GC11P075759	15.76094723	https://www.genecards.org/cgi-bin/carddisp.pl?gene=DGAT2
MOGAT1	Monoacylglycerol O-Acyltransferase 1	Protein Coding	Q96PD6	43	GC02P222671	15.65890217	https://www.genecards.org/cgi-bin/carddisp.pl?gene=MOGAT1
LIPF	Lipase F, Gastric Type	Protein Coding	P07098	54	GC10P088664	15.60548401	https://www.genecards.org/cgi-bin/carddisp.pl?gene=LIPF
PNPLA4	Patatin Like Phospholipase Domain Containing 4	Protein Coding	P41247	47	GC0XM007898	15.60548401	https://www.genecards.org/cgi-bin/carddisp.pl?gene=PNPLA4
PNLIPRP1	Pancreatic Lipase Related Protein 1	Protein Coding	P54315	46	GC10P116590	15.60548401	https://www.genecards.org/cgi-bin/carddisp.pl?gene=PNLIPRP1
PNLIPRP3	Pancreatic Lipase Related Protein 3	Protein Coding	Q17RR3	38	GC10P116427	15.60548401	https://www.genecards.org/cgi-bin/carddisp.pl?gene=PNLIPRP3
PLA2G6	Phospholipase A2 Group VI	Protein Coding	O60733	59	GC22M083204	15.20833969	https://www.genecards.org/cgi-bin/carddisp.pl?gene=PLA2G6
GPAT3	Glycerol-3-Phosphate Acyltransferase 3	Protein Coding	Q53EU6	49	GC04P083684	15.18636894	https://www.genecards.org/cgi-bin/carddisp.pl?gene=GPAT3
SLC27A1	Solute Carrier Family 27 Member 1	Protein Coding	Q6PCB7	51	GC19P132602	15.14640903	https://www.genecards.org/cgi-bin/carddisp.pl?gene=SLC27A1
PLIN4	Perilipin 4	Protein Coding	Q96Q06	47	GC19M100033	15.13128185	https://www.genecards.org/cgi-bin/carddisp.pl?gene=PLIN4
PLSCR1	Phospholipid Scramblase 1	Protein Coding	O15162	54	GC03M146515	13.40617561	https://www.genecards.org/cgi-bin/carddisp.pl?gene=PLSCR1
MPP1	MAGUK P55 Scaffold Protein 1	Protein Coding	Q00013	51	GC0XM154779	13.31257629	https://www.genecards.org/cgi-bin/carddisp.pl?gene=MPP1
LYPLA1	Lysophospholipase 1	Protein Coding	O75608	50	GC08M054046	12.932477	https://www.genecards.org/cgi-bin/carddisp.pl?gene=LYPLA1
ACOT8	Acyl-CoA Thioesterase 8	Protein Coding	O14734	47	GC20M045841	12.78885269	https://www.genecards.org/cgi-bin/carddisp.pl?gene=ACOT8
LPCAT1	Lysophosphatidylcholine Acyltransferase 1	Protein Coding	Q8NF37	48	GC05M001456	12.28820133	https://www.genecards.org/cgi-bin/carddisp.pl?gene=LPCAT1
ATP8B1	ATPase Phospholipid Transporting 8B1	Protein Coding	O43520	53	GC18M057646	12.28512001	https://www.genecards.org/cgi-bin/carddisp.pl?gene=ATP8B1
ZDHHC5	Zinc Finger DHHC-Type Palmitoyltransferase 5	Protein Coding	Q9C0B5	50	GC11P059010	12.2677927	https://www.genecards.org/cgi-bin/carddisp.pl?gene=ZDHHC5
HADHB	Hydroxyacyl-CoA Dehydrogenase Trifunctional Multienzyme Complex Subunit Beta	Protein Coding	P55084	59	GC02P026243	11.65664673	https://www.genecards.org/cgi-bin/carddisp.pl?gene=HADHB
LRAT	Lecithin Retinol Acyltransferase	Protein Coding	O95237	56	GC04P154626	11.64953995	https://www.genecards.org/cgi-bin/carddisp.pl?gene=LRAT
PLSCR3	Phospholipid Scramblase 3	Protein Coding	Q9NRY6	47	GC17M007389	11.39637089	https://www.genecards.org/cgi-bin/carddisp.pl?gene=PLSCR3
ZDHHC6	Zinc Finger DHHC-Type Palmitoyltransferase 6	Protein Coding	Q9H6R6	48	GC10M112430	11.39048862	https://www.genecards.org/cgi-bin/carddisp.pl?gene=ZDHHC6
ZDHHC17	Zinc Finger DHHC-Type Palmitoyltransferase 17	Protein Coding	Q8IUH5	48	GC12P076803	11.34145451	https://www.genecards.org/cgi-bin/carddisp.pl?gene=ZDHHC17
CPT1C	Carnitine Palmitoyltransferase 1C	Protein Coding	Q8TCG5	54	GC19P049690	11.10076427	https://www.genecards.org/cgi-bin/carddisp.pl?gene=CPT1C
ZDHHC2	Zinc Finger DHHC-Type Palmitoyltransferase 2	Protein Coding	Q9UIJ5	47	GC08P017156	10.98325253	https://www.genecards.org/cgi-bin/carddisp.pl?gene=ZDHHC2
ZDHHC7	Zinc Finger DHHC-Type Palmitoyltransferase 7	Protein Coding	Q9NXF8	49	GC16M084975	10.92859268	https://www.genecards.org/cgi-bin/carddisp.pl?gene=ZDHHC7
HHAT	Hedgehog Acyltransferase	Protein Coding	Q5VTY9	51	GC01P210410	10.86149406	https://www.genecards.org/cgi-bin/carddisp.pl?gene=HHAT
LYPLA2	Lysophospholipase 2	Protein Coding	O95372	50	GC01P061040	10.5647068	https://www.genecards.org/cgi-bin/carddisp.pl?gene=LYPLA2
ZDHHC3	Zinc Finger DHHC-Type Palmitoyltransferase 3	Protein Coding	Q9NYG2	48	GC03M044915	10.56354523	https://www.genecards.org/cgi-bin/carddisp.pl?gene=ZDHHC3
ATP8A1	ATPase Phospholipid Transporting 8A1	Protein Coding	Q9Y2Q0	52	GC04M042410	10.52907181	https://www.genecards.org/cgi-bin/carddisp.pl?gene=ATP8A1
MPP2	MAGUK P55 Scaffold Protein 2	Protein Coding	Q14168	47	GC17M043875	10.07648277	https://www.genecards.org/cgi-bin/carddisp.pl?gene=MPP2
ZDHHC9	Zinc Finger DHHC-Type Palmitoyltransferase 9	Protein Coding	Q9Y397	54	GC0XM129803	9.958696365	https://www.genecards.org/cgi-bin/carddisp.pl?gene=ZDHHC9
HRAS	HRas Proto-Oncogene, GTPase	Protein Coding	P01112	65	GC11M013218	9.858370781	https://www.genecards.org/cgi-bin/carddisp.pl?gene=HRAS
NRAS	NRAS Proto-Oncogene, GTPase	Protein Coding	P01111	63	GC01M114704	9.784096718	https://www.genecards.org/cgi-bin/carddisp.pl?gene=NRAS
PLTP	Phospholipid Transfer Protein	Protein Coding	P55058	56	GC20M045898	9.777463913	https://www.genecards.org/cgi-bin/carddisp.pl?gene=PLTP
LPCAT3	Lysophosphatidylcholine Acyltransferase 3	Protein Coding	Q6P1A2	48	GC12M006976	9.726146698	https://www.genecards.org/cgi-bin/carddisp.pl?gene=LPCAT3
ATP10A	ATPase Phospholipid Transporting 10A (Putative)	Protein Coding	O60312	54	GC15M028242	9.704213142	https://www.genecards.org/cgi-bin/carddisp.pl?gene=ATP10A
ABCB4	ATP Binding Cassette Subfamily B Member 4	Protein Coding	P21439	59	GC07M087365	9.699738503	https://www.genecards.org/cgi-bin/carddisp.pl?gene=ABCB4
ZDHHC19	Zinc Finger DHHC-Type Palmitoyltransferase 19	Protein Coding	Q8WVZ1	45	GC03M196197	9.556329727	https://www.genecards.org/cgi-bin/carddisp.pl?gene=ZDHHC19
ATP10D	ATPase Phospholipid Transporting 10D (Putative)	Protein Coding	Q9P241	47	GC04P047543	9.444290161	https://www.genecards.org/cgi-bin/carddisp.pl?gene=ATP10D
CLN5	CLN5 Intracellular Trafficking Protein	Protein Coding	O75503	52	GC13P076990	9.292819023	https://www.genecards.org/cgi-bin/carddisp.pl?gene=CLN5
SGMS2	Sphingomyelin Synthase 2	Protein Coding	Q8NHU3	48	GC04P107824	9.220306396	https://www.genecards.org/cgi-bin/carddisp.pl?gene=SGMS2
PLD1	Phospholipase D1	Protein Coding	Q13393	62	GC03M171600	9.191325188	https://www.genecards.org/cgi-bin/carddisp.pl?gene=PLD1
PLSCR4	Phospholipid Scramblase 4	Protein Coding	Q9NRQ2	46	GC03M146192	8.987333298	https://www.genecards.org/cgi-bin/carddisp.pl?gene=PLSCR4
PLSCR2	Phospholipid Scramblase 2	Protein Coding	Q9NRY7	42	GC03M146432	8.987333298	https://www.genecards.org/cgi-bin/carddisp.pl?gene=PLSCR2
PLSCR5	Phospholipid Scramblase Family Member 5	Protein Coding	A0PG75	34	GC03M146576	8.987333298	https://www.genecards.org/cgi-bin/carddisp.pl?gene=PLSCR5
MPP3	MAGUK P55 Scaffold Protein 3	Protein Coding	Q13368	47	GC17M043800	8.930931091	https://www.genecards.org/cgi-bin/carddisp.pl?gene=MPP3
ZDHHC20	Zinc Finger DHHC-Type Palmitoyltransferase 20	Protein Coding	Q5W0Z9	41	GC13M023673	8.925914764	https://www.genecards.org/cgi-bin/carddisp.pl?gene=ZDHHC20
SPTLC2	Serine Palmitoyltransferase Long Chain Base Subunit 2	Protein Coding	O15270	59	GC14M077505	8.921753883	https://www.genecards.org/cgi-bin/carddisp.pl?gene=SPTLC2
ATP11A	ATPase Phospholipid Transporting 11A	Protein Coding	P98196	53	GC13P112690	8.816781044	https://www.genecards.org/cgi-bin/carddisp.pl?gene=ATP11A
ATP11B	ATPase Phospholipid Transporting 11B (Putative)	Protein Coding	Q9Y2G3	51	GC03P182793	8.816781044	https://www.genecards.org/cgi-bin/carddisp.pl?gene=ATP11B
ATP8A2	ATPase Phospholipid Transporting 8A2	Protein Coding	Q9NTI2	51	GC13P028060	8.816781044	https://www.genecards.org/cgi-bin/carddisp.pl?gene=ATP8A2
ATP9A	ATPase Phospholipid Transporting 9A (Putative)	Protein Coding	O75110	51	GC20M051596	8.816781044	https://www.genecards.org/cgi-bin/carddisp.pl?gene=ATP9A
ATP11C	ATPase Phospholipid Transporting 11C	Protein Coding	Q8NB49	49	GC0XM139726	8.816781044	https://www.genecards.org/cgi-bin/carddisp.pl?gene=ATP11C
ATP8B2	ATPase Phospholipid Transporting 8B2	Protein Coding	P98198	48	GC01P154325	8.816781044	https://www.genecards.org/cgi-bin/carddisp.pl?gene=ATP8B2
ATP8B3	ATPase Phospholipid Transporting 8B3	Protein Coding	O60423	48	GC19M099925	8.816781044	https://www.genecards.org/cgi-bin/carddisp.pl?gene=ATP8B3
ATP10B	ATPase Phospholipid Transporting 10B (Putative)	Protein Coding	O94823	47	GC05M160499	8.816781044	https://www.genecards.org/cgi-bin/carddisp.pl?gene=ATP10B
ATP8B4	ATPase Phospholipid Transporting 8B4 (Putative)	Protein Coding	Q8TF62	45	GC15M049858	8.816781044	https://www.genecards.org/cgi-bin/carddisp.pl?gene=ATP8B4
ABCA1	ATP Binding Cassette Subfamily A Member 1	Protein Coding	O95477	61	GC09M104781	8.773515701	https://www.genecards.org/cgi-bin/carddisp.pl?gene=ABCA1
LCAT	Lecithin-Cholesterol Acyltransferase	Protein Coding	P04180	59	GC16M067939	8.760382652	https://www.genecards.org/cgi-bin/carddisp.pl?gene=LCAT
SPTLC1	Serine Palmitoyltransferase Long Chain Base Subunit 1	Protein Coding	O15269	58	GC09M118059	8.653235435	https://www.genecards.org/cgi-bin/carddisp.pl?gene=SPTLC1
ACADVL	Acyl-CoA Dehydrogenase Very Long Chain	Protein Coding	P49748	58	GC17P132621	8.62342453	https://www.genecards.org/cgi-bin/carddisp.pl?gene=ACADVL
PLCD3	Phospholipase C Delta 3	Protein Coding	Q8N3E9	52	GC17M045108	8.607657433	https://www.genecards.org/cgi-bin/carddisp.pl?gene=PLCD3
PLA2G4C	Phospholipase A2 Group IVC	Protein Coding	Q9UP65	47	GC19M048047	8.589660645	https://www.genecards.org/cgi-bin/carddisp.pl?gene=PLA2G4C
ACSL1	Acyl-CoA Synthetase Long Chain Family Member 1	Protein Coding	P33121	58	GC04M184755	8.55784893	https://www.genecards.org/cgi-bin/carddisp.pl?gene=ACSL1
PLD2	Phospholipase D2	Protein Coding	O14939	58	GC17P132521	8.470133781	https://www.genecards.org/cgi-bin/carddisp.pl?gene=PLD2
PITPNM1	Phosphatidylinositol Transfer Protein Membrane Associated 1	Protein Coding	O00562	48	GC11M132917	8.219682693	https://www.genecards.org/cgi-bin/carddisp.pl?gene=PITPNM1
RPE65	Retinoid Isomerohydrolase RPE65	Protein Coding	Q16518	58	GC01M068428	8.079311371	https://www.genecards.org/cgi-bin/carddisp.pl?gene=RPE65
HADHA	Hydroxyacyl-CoA Dehydrogenase Trifunctional Multienzyme Complex Subunit Alpha	Protein Coding	P40939	59	GC02M026190	8.021368027	https://www.genecards.org/cgi-bin/carddisp.pl?gene=HADHA
ZDHHC4	Zinc Finger DHHC-Type Palmitoyltransferase 4	Protein Coding	Q9NPG8	40	GC07P006577	8.015368462	https://www.genecards.org/cgi-bin/carddisp.pl?gene=ZDHHC4
RAF1	Raf-1 Proto-Oncogene, Serine/Threonine Kinase	Protein Coding	P04049	67	GC03M012583	7.998140335	https://www.genecards.org/cgi-bin/carddisp.pl?gene=RAF1
PLA2G10	Phospholipase A2 Group X	Protein Coding	O15496	54	GC16M014672	7.985476017	https://www.genecards.org/cgi-bin/carddisp.pl?gene=PLA2G10
PLA2G4A	Phospholipase A2 Group IVA	Protein Coding	P47712	61	GC01P186798	7.979553223	https://www.genecards.org/cgi-bin/carddisp.pl?gene=PLA2G4A
PLA2G5	Phospholipase A2 Group V	Protein Coding	P39877	51	GC01P020028	7.90238905	https://www.genecards.org/cgi-bin/carddisp.pl?gene=PLA2G5
PLA2G4D	Phospholipase A2 Group IVD	Protein Coding	Q86XP0	48	GC15M042067	7.885617733	https://www.genecards.org/cgi-bin/carddisp.pl?gene=PLA2G4D
MBLAC2	Metallo-Beta-Lactamase Domain Containing 2	Protein Coding	Q68D91	39	GC05M090458	7.882310867	https://www.genecards.org/cgi-bin/carddisp.pl?gene=MBLAC2
ABCB11	ATP Binding Cassette Subfamily B Member 11	Protein Coding	O95342	59	GC02M168922	7.856333733	https://www.genecards.org/cgi-bin/carddisp.pl?gene=ABCB11
PNPLA6	Patatin Like Phospholipase Domain Containing 6	Protein Coding	Q8IY17	56	GC19P007534	7.79601717	https://www.genecards.org/cgi-bin/carddisp.pl?gene=PNPLA6
PLA2G1B	Phospholipase A2 Group IB	Protein Coding	P04054	56	GC12M120322	7.771699905	https://www.genecards.org/cgi-bin/carddisp.pl?gene=PLA2G1B
ZDHHC21	Zinc Finger DHHC-Type Palmitoyltransferase 21	Protein Coding	Q8IVQ6	44	GC09M014609	7.705168247	https://www.genecards.org/cgi-bin/carddisp.pl?gene=ZDHHC21
PLA2G2D	Phospholipase A2 Group IID	Protein Coding	Q9UNK4	47	GC01M020111	7.701443195	https://www.genecards.org/cgi-bin/carddisp.pl?gene=PLA2G2D
KRAS	KRAS Proto-Oncogene, GTPase	Protein Coding	P01116	66	GC12M033285	7.629441261	https://www.genecards.org/cgi-bin/carddisp.pl?gene=KRAS
CHPT1	Choline Phosphotransferase 1	Protein Coding	Q8WUD6	48	GC12P101696	7.584922791	https://www.genecards.org/cgi-bin/carddisp.pl?gene=CHPT1
PLA2G12A	Phospholipase A2 Group XIIA	Protein Coding	Q9BZM1	49	GC04M109712	7.580523014	https://www.genecards.org/cgi-bin/carddisp.pl?gene=PLA2G12A
PTDSS1	Phosphatidylserine Synthase 1	Protein Coding	P48651	55	GC08P096261	7.565640926	https://www.genecards.org/cgi-bin/carddisp.pl?gene=PTDSS1
ZDHHC15	Zinc Finger DHHC-Type Palmitoyltransferase 15	Protein Coding	Q96MV8	51	GC0XM075368	7.537513733	https://www.genecards.org/cgi-bin/carddisp.pl?gene=ZDHHC15
PLD3	Phospholipase D Family Member 3	Protein Coding	Q8IV08	53	GC19P040348	7.515303612	https://www.genecards.org/cgi-bin/carddisp.pl?gene=PLD3
CEPT1	Choline/Ethanolamine Phosphotransferase 1	Protein Coding	Q9Y6K0	51	GC01P111139	7.515303612	https://www.genecards.org/cgi-bin/carddisp.pl?gene=CEPT1
PLD4	Phospholipase D Family Member 4	Protein Coding	Q96BZ4	45	GC14P104924	7.515303612	https://www.genecards.org/cgi-bin/carddisp.pl?gene=PLD4
ACAA1	Acetyl-CoA Acyltransferase 1	Protein Coding	P09110	54	GC03M038103	7.492487431	https://www.genecards.org/cgi-bin/carddisp.pl?gene=ACAA1
PLCB1	Phospholipase C Beta 1	Protein Coding	Q9NQ66	61	GC20P008077	7.483668327	https://www.genecards.org/cgi-bin/carddisp.pl?gene=PLCB1
PLA2G4B	Phospholipase A2 Group IVB	Protein Coding	P0C869	43	GC15P041837	7.482048035	https://www.genecards.org/cgi-bin/carddisp.pl?gene=PLA2G4B
PEBP1	Phosphatidylethanolamine Binding Protein 1	Protein Coding	P30086	58	GC12P118158	7.464626789	https://www.genecards.org/cgi-bin/carddisp.pl?gene=PEBP1
PEBP4	Phosphatidylethanolamine Binding Protein 4	Protein Coding	Q96S96	43	GC08M022713	7.464626789	https://www.genecards.org/cgi-bin/carddisp.pl?gene=PEBP4
ZDHHC16	Zinc Finger DHHC-Type Palmitoyltransferase 16	Protein Coding	Q969W1	39	GC10P097446	7.458847046	https://www.genecards.org/cgi-bin/carddisp.pl?gene=ZDHHC16
GPHN	Gephyrin	Protein Coding	Q9NQX3	61	GC14P066507	7.427285671	https://www.genecards.org/cgi-bin/carddisp.pl?gene=GPHN
ZDHHC1	Zinc Finger DHHC-Type Containing 1	Protein Coding	Q8WTX9	43	GC16M067394	7.419314384	https://www.genecards.org/cgi-bin/carddisp.pl?gene=ZDHHC1
MPP4	MAGUK P55 Scaffold Protein 4	Protein Coding	Q96JB8	45	GC02M201644	7.397752762	https://www.genecards.org/cgi-bin/carddisp.pl?gene=MPP4
PLA2G3	Phospholipase A2 Group III	Protein Coding	Q9NZ20	49	GC22M081418	7.341574669	https://www.genecards.org/cgi-bin/carddisp.pl?gene=PLA2G3
PLA2G2E	Phospholipase A2 Group IIE	Protein Coding	Q9NZK7	45	GC01M019920	7.341574669	https://www.genecards.org/cgi-bin/carddisp.pl?gene=PLA2G2E
PLA2G2F	Phospholipase A2 Group IIF	Protein Coding	Q9BZM2	43	GC01P020139	7.341574669	https://www.genecards.org/cgi-bin/carddisp.pl?gene=PLA2G2F
ZDHHC12	Zinc Finger DHHC-Type Palmitoyltransferase 12	Protein Coding	Q96GR4	38	GC09M128720	7.323879719	https://www.genecards.org/cgi-bin/carddisp.pl?gene=ZDHHC12
SHH	Sonic Hedgehog Signaling Molecule	Protein Coding	Q15465	63	GC07M155799	7.32228756	https://www.genecards.org/cgi-bin/carddisp.pl?gene=SHH
PITPNA	Phosphatidylinositol Transfer Protein Alpha	Protein Coding	Q00169	50	GC17M087993	7.279269218	https://www.genecards.org/cgi-bin/carddisp.pl?gene=PITPNA
PITPNB	Phosphatidylinositol Transfer Protein Beta	Protein Coding	P48739	50	GC22M027851	7.279269218	https://www.genecards.org/cgi-bin/carddisp.pl?gene=PITPNB
PITPNM3	PITPNM Family Member 3	Protein Coding	Q9BZ71	49	GC17M006451	7.279269218	https://www.genecards.org/cgi-bin/carddisp.pl?gene=PITPNM3
PITPNM2	Phosphatidylinositol Transfer Protein Membrane Associated 2	Protein Coding	Q9BZ72	44	GC12M122983	7.279269218	https://www.genecards.org/cgi-bin/carddisp.pl?gene=PITPNM2
SCARB1	Scavenger Receptor Class B Member 1	Protein Coding	Q8WTV0	60	GC12M124776	7.274448872	https://www.genecards.org/cgi-bin/carddisp.pl?gene=SCARB1
GUSB	Glucuronidase Beta	Protein Coding	P08236	62	GC07M065960	7.216284275	https://www.genecards.org/cgi-bin/carddisp.pl?gene=GUSB
ZDHHC18	Zinc Finger DHHC-Type Palmitoyltransferase 18	Protein Coding	Q9NUE0	44	GC01P061267	7.18661499	https://www.genecards.org/cgi-bin/carddisp.pl?gene=ZDHHC18
PALS1	Protein Associated With LIN7 1, MAGUK P55 Family Member	Protein Coding	Q8N3R9	50	GC14P067240	7.159469128	https://www.genecards.org/cgi-bin/carddisp.pl?gene=PALS1
SGMS1	Sphingomyelin Synthase 1	Protein Coding	Q86VZ5	47	GC10M050305	7.153029442	https://www.genecards.org/cgi-bin/carddisp.pl?gene=SGMS1
BRAF	B-Raf Proto-Oncogene, Serine/Threonine Kinase	Protein Coding	P15056	66	GC07M140783	7.150099754	https://www.genecards.org/cgi-bin/carddisp.pl?gene=BRAF
BAAT	Bile Acid-CoA:Amino Acid N-Acyltransferase	Protein Coding	Q14032	53	GC09M101354	7.107771873	https://www.genecards.org/cgi-bin/carddisp.pl?gene=BAAT
ACAD9	Acyl-CoA Dehydrogenase Family Member 9	Protein Coding	Q9H845	56	GC03P140883	7.054221153	https://www.genecards.org/cgi-bin/carddisp.pl?gene=ACAD9
ACAD8	Acyl-CoA Dehydrogenase Family Member 8	Protein Coding	Q9UKU7	55	GC11P134253	7.007204056	https://www.genecards.org/cgi-bin/carddisp.pl?gene=ACAD8
PEMT	Phosphatidylethanolamine N-Methyltransferase	Protein Coding	Q9UBM1	50	GC17M088573	6.93752718	https://www.genecards.org/cgi-bin/carddisp.pl?gene=PEMT
ACADM	Acyl-CoA Dehydrogenase Medium Chain	Protein Coding	P11310	59	GC01P075724	6.93372345	https://www.genecards.org/cgi-bin/carddisp.pl?gene=ACADM
PCTP	Phosphatidylcholine Transfer Protein	Protein Coding	Q9UKL6	47	GC17P134151	6.912154675	https://www.genecards.org/cgi-bin/carddisp.pl?gene=PCTP
PCYT1A	Phosphate Cytidylyltransferase 1A, Choline	Protein Coding	P49585	59	GC03M196214	6.893618107	https://www.genecards.org/cgi-bin/carddisp.pl?gene=PCYT1A
SLCO1B1	Solute Carrier Organic Anion Transporter Family Member 1B1	Protein Coding	Q9Y6L6	58	GC12P047172	6.880875587	https://www.genecards.org/cgi-bin/carddisp.pl?gene=SLCO1B1
PALS2	Protein Associated With LIN7 2, MAGUK P55 Family Member	Protein Coding	Q9NZW5	43	GC07P024587	6.865361214	https://www.genecards.org/cgi-bin/carddisp.pl?gene=PALS2
PISD	Phosphatidylserine Decarboxylase	Protein Coding	Q9UG56	55	GC22M081451	6.860502243	https://www.genecards.org/cgi-bin/carddisp.pl?gene=PISD
PLCG1	Phospholipase C Gamma 1	Protein Coding	P19174	62	GC20P041136	6.829216003	https://www.genecards.org/cgi-bin/carddisp.pl?gene=PLCG1
SCP2	Sterol Carrier Protein 2	Protein Coding	P22307	58	GC01P052927	6.742056847	https://www.genecards.org/cgi-bin/carddisp.pl?gene=SCP2
PLA2G12B	Phospholipase A2 Group XIIB	Protein Coding	Q9BX93	43	GC10M072934	6.726407528	https://www.genecards.org/cgi-bin/carddisp.pl?gene=PLA2G12B
MPP7	MAGUK P55 Scaffold Protein 7	Protein Coding	Q5T2T1	47	GC10M028462	6.694215298	https://www.genecards.org/cgi-bin/carddisp.pl?gene=MPP7
ACAA2	Acetyl-CoA Acyltransferase 2	Protein Coding	P42765	54	GC18M049782	6.680277824	https://www.genecards.org/cgi-bin/carddisp.pl?gene=ACAA2
LCK	LCK Proto-Oncogene, Src Family Tyrosine Kinase	Protein Coding	P06239	64	GC01P032251	6.616455555	https://www.genecards.org/cgi-bin/carddisp.pl?gene=LCK
ZDHHC8	Zinc Finger DHHC-Type Palmitoyltransferase 8	Protein Coding	Q9ULC8	50	GC22P020129	6.597736835	https://www.genecards.org/cgi-bin/carddisp.pl?gene=ZDHHC8
ZDHHC22	Zinc Finger DHHC-Type Palmitoyltransferase 22	Protein Coding	Q8N966	34	GC14M077722	6.528599262	https://www.genecards.org/cgi-bin/carddisp.pl?gene=ZDHHC22
PLA2G2A	Phospholipase A2 Group IIA	Protein Coding	P14555	59	GC01M019975	6.472006321	https://www.genecards.org/cgi-bin/carddisp.pl?gene=PLA2G2A
PPARA	Peroxisome Proliferator Activated Receptor Alpha	Protein Coding	Q07869	56	GC22P046150	6.416614532	https://www.genecards.org/cgi-bin/carddisp.pl?gene=PPARA
LPCAT2	Lysophosphatidylcholine Acyltransferase 2	Protein Coding	Q7L5N7	50	GC16P105540	6.394728661	https://www.genecards.org/cgi-bin/carddisp.pl?gene=LPCAT2
GNPAT	Glyceronephosphate O-Acyltransferase	Protein Coding	O15228	57	GC01P231241	6.356468201	https://www.genecards.org/cgi-bin/carddisp.pl?gene=GNPAT
SLC25A20	Solute Carrier Family 25 Member 20	Protein Coding	O43772	58	GC03M048960	6.310928345	https://www.genecards.org/cgi-bin/carddisp.pl?gene=SLC25A20
SNAP25	Synaptosome Associated Protein 25	Protein Coding	P60880	62	GC20P010228	6.31033802	https://www.genecards.org/cgi-bin/carddisp.pl?gene=SNAP25
ACOT7	Acyl-CoA Thioesterase 7	Protein Coding	O00154	53	GC01M019638	6.251619339	https://www.genecards.org/cgi-bin/carddisp.pl?gene=ACOT7
RRAS	RAS Related	Protein Coding	P10301	54	GC19M049635	6.145348072	https://www.genecards.org/cgi-bin/carddisp.pl?gene=RRAS
ARFGAP1	ADP Ribosylation Factor GTPase Activating Protein 1	Protein Coding	Q8N6T3	51	GC20P063272	6.140779972	https://www.genecards.org/cgi-bin/carddisp.pl?gene=ARFGAP1
ACOT11	Acyl-CoA Thioesterase 11	Protein Coding	Q8WXI4	48	GC01P054542	6.093852043	https://www.genecards.org/cgi-bin/carddisp.pl?gene=ACOT11
PSAP	Prosaposin	Protein Coding	P07602	61	GC10M071816	6.038300991	https://www.genecards.org/cgi-bin/carddisp.pl?gene=PSAP
PRKCA	Protein Kinase C Alpha	Protein Coding	P17252	64	GC17P066302	6.027932167	https://www.genecards.org/cgi-bin/carddisp.pl?gene=PRKCA
PLCD1	Phospholipase C Delta 1	Protein Coding	P51178	60	GC03M038008	6.019608498	https://www.genecards.org/cgi-bin/carddisp.pl?gene=PLCD1
PLCB4	Phospholipase C Beta 4	Protein Coding	Q15147	57	GC20P009067	6.019608498	https://www.genecards.org/cgi-bin/carddisp.pl?gene=PLCB4
SMPD1	Sphingomyelin Phosphodiesterase 1	Protein Coding	P17405	61	GC11P006390	5.951776028	https://www.genecards.org/cgi-bin/carddisp.pl?gene=SMPD1
BDH1	3-Hydroxybutyrate Dehydrogenase 1	Protein Coding	Q02338	55	GC03M197529	5.932265282	https://www.genecards.org/cgi-bin/carddisp.pl?gene=BDH1
PLA2G4F	Phospholipase A2 Group IVF	Protein Coding	Q68DD2	47	GC15M042139	5.932265282	https://www.genecards.org/cgi-bin/carddisp.pl?gene=PLA2G4F
PLA2G4E	Phospholipase A2 Group IVE	Protein Coding	Q3MJ16	46	GC15M041981	5.932265282	https://www.genecards.org/cgi-bin/carddisp.pl?gene=PLA2G4E
IVD	Isovaleryl-CoA Dehydrogenase	Protein Coding	P26440	56	GC15P040405	5.919145107	https://www.genecards.org/cgi-bin/carddisp.pl?gene=IVD
PLCG2	Phospholipase C Gamma 2	Protein Coding	P16885	64	GC16P081779	5.883591175	https://www.genecards.org/cgi-bin/carddisp.pl?gene=PLCG2
PLCB3	Phospholipase C Beta 3	Protein Coding	Q01970	60	GC11P064251	5.883591175	https://www.genecards.org/cgi-bin/carddisp.pl?gene=PLCB3
PLCE1	Phospholipase C Epsilon 1	Protein Coding	Q9P212	55	GC10P093993	5.883591175	https://www.genecards.org/cgi-bin/carddisp.pl?gene=PLCE1
PLCB2	Phospholipase C Beta 2	Protein Coding	Q00722	54	GC15M040278	5.883591175	https://www.genecards.org/cgi-bin/carddisp.pl?gene=PLCB2
PLCZ1	Phospholipase C Zeta 1	Protein Coding	Q86YW0	51	GC12M033216	5.883591175	https://www.genecards.org/cgi-bin/carddisp.pl?gene=PLCZ1
PLCH1	Phospholipase C Eta 1	Protein Coding	Q4KWH8	50	GC03M155381	5.883591175	https://www.genecards.org/cgi-bin/carddisp.pl?gene=PLCH1
PLCD4	Phospholipase C Delta 4	Protein Coding	Q9BRC7	48	GC02P218608	5.883591175	https://www.genecards.org/cgi-bin/carddisp.pl?gene=PLCD4
PLCH2	Phospholipase C Eta 2	Protein Coding	O75038	48	GC01P059921	5.883591175	https://www.genecards.org/cgi-bin/carddisp.pl?gene=PLCH2
RHO	Rhodopsin	Protein Coding	P08100	60	GC03P140890	5.860577106	https://www.genecards.org/cgi-bin/carddisp.pl?gene=RHO
RGS4	Regulator Of G Protein Signaling 4	Protein Coding	P49798	53	GC01P163068	5.812894344	https://www.genecards.org/cgi-bin/carddisp.pl?gene=RGS4
PLA2G2C	Phospholipase A2 Group IIC	Protein Coding	Q5R387	37	GC01M020161	5.805659294	https://www.genecards.org/cgi-bin/carddisp.pl?gene=PLA2G2C
ACOT1	Acyl-CoA Thioesterase 1	Protein Coding	Q86TX2	42	GC14P073547	5.763221741	https://www.genecards.org/cgi-bin/carddisp.pl?gene=ACOT1
CERS5	Ceramide Synthase 5	Protein Coding	Q8N5B7	48	GC12M050129	5.759645939	https://www.genecards.org/cgi-bin/carddisp.pl?gene=CERS5
CHKA	Choline Kinase Alpha	Protein Coding	P35790	55	GC11M068052	5.739907742	https://www.genecards.org/cgi-bin/carddisp.pl?gene=CHKA
SCGB1A1	Secretoglobin Family 1A Member 1	Protein Coding	P11684	54	GC11P062405	5.739907742	https://www.genecards.org/cgi-bin/carddisp.pl?gene=SCGB1A1
PCYT1B	Phosphate Cytidylyltransferase 1B, Choline	Protein Coding	Q9Y5K3	52	GC0XM024558	5.739907742	https://www.genecards.org/cgi-bin/carddisp.pl?gene=PCYT1B
PLD6	Phospholipase D Family Member 6	Protein Coding	Q8N2A8	44	GC17M088555	5.739907742	https://www.genecards.org/cgi-bin/carddisp.pl?gene=PLD6
LDLR	Low Density Lipoprotein Receptor	Protein Coding	P01130	64	GC19P132305	5.649122715	https://www.genecards.org/cgi-bin/carddisp.pl?gene=LDLR
RGS7BP	Regulator Of G Protein Signaling 7 Binding Protein	Protein Coding	Q6MZT1	41	GC05P064507	5.638653278	https://www.genecards.org/cgi-bin/carddisp.pl?gene=RGS7BP
TPP1	Tripeptidyl Peptidase 1	Protein Coding	O14773	58	GC11M013521	5.635024071	https://www.genecards.org/cgi-bin/carddisp.pl?gene=TPP1
SPTLC3	Serine Palmitoyltransferase Long Chain Base Subunit 3	Protein Coding	Q9NUV7	51	GC20P013008	5.608034134	https://www.genecards.org/cgi-bin/carddisp.pl?gene=SPTLC3
PRCD	Photoreceptor Disc Component	Protein Coding	Q00LT1	40	GC17P076527	5.596806526	https://www.genecards.org/cgi-bin/carddisp.pl?gene=PRCD
BSND	Barttin CLCNK Type Accessory Subunit Beta	Protein Coding	Q8WZ55	52	GC01P054998	5.580737114	https://www.genecards.org/cgi-bin/carddisp.pl?gene=BSND
DNAJC5	DnaJ Heat Shock Protein Family (Hsp40) Member C5	Protein Coding	Q9H3Z4	54	GC20P063895	5.565639019	https://www.genecards.org/cgi-bin/carddisp.pl?gene=DNAJC5
ZDHHC13	Zinc Finger DHHC-Type Palmitoyltransferase 13	Protein Coding	Q8IUH4	50	GC11P019492	5.564257622	https://www.genecards.org/cgi-bin/carddisp.pl?gene=ZDHHC13
PLA2G15	Phospholipase A2 Group XV	Protein Coding	Q8NCC3	44	GC16P068245	5.563218594	https://www.genecards.org/cgi-bin/carddisp.pl?gene=PLA2G15
SPRED1	Sprouty Related EVH1 Domain Containing 1	Protein Coding	Q7Z699	54	GC15P038252	5.548376083	https://www.genecards.org/cgi-bin/carddisp.pl?gene=SPRED1
AVPR2	Arginine Vasopressin Receptor 2	Protein Coding	P30518	58	GC0XP153902	5.538060188	https://www.genecards.org/cgi-bin/carddisp.pl?gene=AVPR2
SCD	Stearoyl-CoA Desaturase	Protein Coding	O00767	62	GC10P100347	5.508134842	https://www.genecards.org/cgi-bin/carddisp.pl?gene=SCD
GALC	Galactosylceramidase	Protein Coding	P54803	57	GC14M087837	5.478093624	https://www.genecards.org/cgi-bin/carddisp.pl?gene=GALC
SLC27A4	Solute Carrier Family 27 Member 4	Protein Coding	Q6P1M0	56	GC09P128340	5.475474834	https://www.genecards.org/cgi-bin/carddisp.pl?gene=SLC27A4
INPP5D	Inositol Polyphosphate-5-Phosphatase D	Protein Coding	Q92835	58	GC02P233059	5.473908424	https://www.genecards.org/cgi-bin/carddisp.pl?gene=INPP5D
ZDHHC11	Zinc Finger DHHC-Type Containing 11	Protein Coding	Q9H8X9	38	GC05M000795	5.457312584	https://www.genecards.org/cgi-bin/carddisp.pl?gene=ZDHHC11
CLC	Charcot-Leyden Crystal Galectin	Protein Coding	Q05315	51	GC19M100957	5.427201271	https://www.genecards.org/cgi-bin/carddisp.pl?gene=CLC
DBT	Dihydrolipoamide Branched Chain Transacylase E2	Protein Coding	P11182	55	GC01M100186	5.407884121	https://www.genecards.org/cgi-bin/carddisp.pl?gene=DBT
ATRX	ATRX Chromatin Remodeler	Protein Coding	P46100	58	GC0XM077504	5.39415741	https://www.genecards.org/cgi-bin/carddisp.pl?gene=ATRX
THEM4	Thioesterase Superfamily Member 4	Protein Coding	Q5T1C6	48	GC01M151870	5.389986992	https://www.genecards.org/cgi-bin/carddisp.pl?gene=THEM4
SLC22A5	Solute Carrier Family 22 Member 5	Protein Coding	O76082	59	GC05P132369	5.387561798	https://www.genecards.org/cgi-bin/carddisp.pl?gene=SLC22A5
LYPLAL1	Lysophospholipase Like 1	Protein Coding	Q5VWZ2	44	GC01P219173	5.371501446	https://www.genecards.org/cgi-bin/carddisp.pl?gene=LYPLAL1
DESI2	Desumoylating Isopeptidase 2	Protein Coding	Q9BSY9	43	GC01P244670	5.326425552	https://www.genecards.org/cgi-bin/carddisp.pl?gene=DESI2
DESI1	Desumoylating Isopeptidase 1	Protein Coding	Q6ICB0	40	GC22M041598	5.326425552	https://www.genecards.org/cgi-bin/carddisp.pl?gene=DESI1
PCSK9	Proprotein Convertase Subtilisin/Kexin Type 9	Protein Coding	Q8NBP7	62	GC01P055039	5.316679478	https://www.genecards.org/cgi-bin/carddisp.pl?gene=PCSK9
CLN3	CLN3 Lysosomal/Endosomal Transmembrane Protein, Battenin	Protein Coding	Q13286	56	GC16M028466	5.280669212	https://www.genecards.org/cgi-bin/carddisp.pl?gene=CLN3
ZDHHC14	Zinc Finger DHHC-Type Palmitoyltransferase 14	Protein Coding	Q8IZN3	44	GC06P157381	5.279980183	https://www.genecards.org/cgi-bin/carddisp.pl?gene=ZDHHC14
YKT6	YKT6 V-SNARE Homolog	Protein Coding	O15498	51	GC07P044200	5.265982628	https://www.genecards.org/cgi-bin/carddisp.pl?gene=YKT6
ESR1	Estrogen Receptor 1	Protein Coding	P03372	66	GC06P151656	5.236632347	https://www.genecards.org/cgi-bin/carddisp.pl?gene=ESR1
DGKB	Diacylglycerol Kinase Beta	Protein Coding	Q9Y6T7	51	GC07M014145	5.221418858	https://www.genecards.org/cgi-bin/carddisp.pl?gene=DGKB
MMAB	Metabolism Of Cobalamin Associated B	Protein Coding	Q96EY8	55	GC12M109553	5.214848518	https://www.genecards.org/cgi-bin/carddisp.pl?gene=MMAB
MCCC1	Methylcrotonyl-CoA Carboxylase Subunit 1	Protein Coding	Q96RQ3	56	GC03M183015	5.211279869	https://www.genecards.org/cgi-bin/carddisp.pl?gene=MCCC1
THEM5	Thioesterase Superfamily Member 5	Protein Coding	Q8N1Q8	41	GC01M164963	5.172023296	https://www.genecards.org/cgi-bin/carddisp.pl?gene=THEM5
CYP3A4	Cytochrome P450 Family 3 Subfamily A Member 4	Protein Coding	P08684	61	GC07M106050	5.103858948	https://www.genecards.org/cgi-bin/carddisp.pl?gene=CYP3A4
SOAT1	Sterol O-Acyltransferase 1	Protein Coding	P35610	55	GC01P179298	5.095339298	https://www.genecards.org/cgi-bin/carddisp.pl?gene=SOAT1
SOAT2	Sterol O-Acyltransferase 2	Protein Coding	O75908	52	GC12P053103	5.095339298	https://www.genecards.org/cgi-bin/carddisp.pl?gene=SOAT2
ARL13B	ADP Ribosylation Factor Like GTPase 13B	Protein Coding	Q3SXY8	50	GC03P093980	5.094437599	https://www.genecards.org/cgi-bin/carddisp.pl?gene=ARL13B
NAPEPLD	N-Acyl Phosphatidylethanolamine Phospholipase D	Protein Coding	Q6IQ20	52	GC07M103099	5.090186119	https://www.genecards.org/cgi-bin/carddisp.pl?gene=NAPEPLD
DGKE	Diacylglycerol Kinase Epsilon	Protein Coding	P52429	58	GC17P056834	5.077540874	https://www.genecards.org/cgi-bin/carddisp.pl?gene=DGKE
NPC2	NPC Intracellular Cholesterol Transporter 2	Protein Coding	P61916	56	GC14M074476	5.074890614	https://www.genecards.org/cgi-bin/carddisp.pl?gene=NPC2
SLC27A5	Solute Carrier Family 27 Member 5	Protein Coding	Q9Y2P5	51	GC19M058479	5.065454483	https://www.genecards.org/cgi-bin/carddisp.pl?gene=SLC27A5
ZDHHC23	Zinc Finger DHHC-Type Palmitoyltransferase 23	Protein Coding	Q8IYP9	41	GC03P113947	5.058357239	https://www.genecards.org/cgi-bin/carddisp.pl?gene=ZDHHC23
NCEH1	Neutral Cholesterol Ester Hydrolase 1	Protein Coding	Q6PIU2	48	GC03M172630	5.035392284	https://www.genecards.org/cgi-bin/carddisp.pl?gene=NCEH1
AGPAT2	1-Acylglycerol-3-Phosphate O-Acyltransferase 2	Protein Coding	O15120	56	GC09M136673	5.030767918	https://www.genecards.org/cgi-bin/carddisp.pl?gene=AGPAT2
CFTR	CF Transmembrane Conductance Regulator	Protein Coding	P13569	66	GC07P117287	5.028402805	https://www.genecards.org/cgi-bin/carddisp.pl?gene=CFTR
PORCN	Porcupine O-Acyltransferase	Protein Coding	Q9H237	54	GC0XP059275	5.018981934	https://www.genecards.org/cgi-bin/carddisp.pl?gene=PORCN
HSD3B7	Hydroxy-Delta-5-Steroid Dehydrogenase, 3 Beta- And Steroid Delta-Isomerase 7	Protein Coding	Q9H2F3	52	GC16P030985	5.005149364	https://www.genecards.org/cgi-bin/carddisp.pl?gene=HSD3B7
ACADL	Acyl-CoA Dehydrogenase Long Chain	Protein Coding	P28330	53	GC02M210187	4.976043224	https://www.genecards.org/cgi-bin/carddisp.pl?gene=ACADL
GBA1	Glucosylceramidase Beta 1	Protein Coding	P04062	62	GC01M165117	4.972815037	https://www.genecards.org/cgi-bin/carddisp.pl?gene=GBA1
INPPL1	Inositol Polyphosphate Phosphatase Like 1	Protein Coding	O15357	60	GC11P072223	4.928730011	https://www.genecards.org/cgi-bin/carddisp.pl?gene=INPPL1
PLA1A	Phospholipase A1 Member A	Protein Coding	Q53H76	51	GC03P119597	4.928730011	https://www.genecards.org/cgi-bin/carddisp.pl?gene=PLA1A
CAVIN2	Caveolae Associated Protein 2	Protein Coding	O95810	48	GC02M191835	4.928730011	https://www.genecards.org/cgi-bin/carddisp.pl?gene=CAVIN2
PTDSS2	Phosphatidylserine Synthase 2	Protein Coding	Q9BVG9	47	GC11P000448	4.928730011	https://www.genecards.org/cgi-bin/carddisp.pl?gene=PTDSS2
CTSD	Cathepsin D	Protein Coding	P07339	65	GC11M001752	4.923371792	https://www.genecards.org/cgi-bin/carddisp.pl?gene=CTSD
DSG2	Desmoglein 2	Protein Coding	Q14126	57	GC18P031498	4.910199642	https://www.genecards.org/cgi-bin/carddisp.pl?gene=DSG2
PIGW	Phosphatidylinositol Glycan Anchor Biosynthesis Class W	Protein Coding	Q7Z7B1	48	GC17P036534	4.866731167	https://www.genecards.org/cgi-bin/carddisp.pl?gene=PIGW
SMPD3	Sphingomyelin Phosphodiesterase 3	Protein Coding	Q9NY59	52	GC16M068358	4.831675529	https://www.genecards.org/cgi-bin/carddisp.pl?gene=SMPD3
CKAP4	Cytoskeleton Associated Protein 4	Protein Coding	Q07065	49	GC12M106237	4.810562134	https://www.genecards.org/cgi-bin/carddisp.pl?gene=CKAP4
PIGA	Phosphatidylinositol Glycan Anchor Biosynthesis Class A	Protein Coding	P37287	55	GC0XM015319	4.80393219	https://www.genecards.org/cgi-bin/carddisp.pl?gene=PIGA
PIGB	Phosphatidylinositol Glycan Anchor Biosynthesis Class B	Protein Coding	Q92521	53	GC15P055318	4.80393219	https://www.genecards.org/cgi-bin/carddisp.pl?gene=PIGB
PIGN	Phosphatidylinositol Glycan Anchor Biosynthesis Class N	Protein Coding	O95427	52	GC18M061905	4.80393219	https://www.genecards.org/cgi-bin/carddisp.pl?gene=PIGN
PIGO	Phosphatidylinositol Glycan Anchor Biosynthesis Class O	Protein Coding	Q8TEQ8	52	GC09M035535	4.80393219	https://www.genecards.org/cgi-bin/carddisp.pl?gene=PIGO
PIGQ	Phosphatidylinositol Glycan Anchor Biosynthesis Class Q	Protein Coding	Q9BRB3	52	GC16P103983	4.80393219	https://www.genecards.org/cgi-bin/carddisp.pl?gene=PIGQ
PIGS	Phosphatidylinositol Glycan Anchor Biosynthesis Class S	Protein Coding	Q96S52	52	GC17M028553	4.80393219	https://www.genecards.org/cgi-bin/carddisp.pl?gene=PIGS
PIGT	Phosphatidylinositol Glycan Anchor Biosynthesis Class T	Protein Coding	Q969N2	52	GC20P045416	4.80393219	https://www.genecards.org/cgi-bin/carddisp.pl?gene=PIGT
PIGV	Phosphatidylinositol Glycan Anchor Biosynthesis Class V	Protein Coding	Q9NUD9	51	GC01P026787	4.80393219	https://www.genecards.org/cgi-bin/carddisp.pl?gene=PIGV
PIGC	Phosphatidylinositol Glycan Anchor Biosynthesis Class C	Protein Coding	Q92535	50	GC01M172339	4.80393219	https://www.genecards.org/cgi-bin/carddisp.pl?gene=PIGC
PIGF	Phosphatidylinositol Glycan Anchor Biosynthesis Class F	Protein Coding	Q07326	50	GC02M046580	4.80393219	https://www.genecards.org/cgi-bin/carddisp.pl?gene=PIGF
PIGG	Phosphatidylinositol Glycan Anchor Biosynthesis Class G (EMM Blood Group)	Protein Coding	Q5H8A4	50	GC04P005415	4.80393219	https://www.genecards.org/cgi-bin/carddisp.pl?gene=PIGG
PIGH	Phosphatidylinositol Glycan Anchor Biosynthesis Class H	Protein Coding	Q14442	50	GC14M067581	4.80393219	https://www.genecards.org/cgi-bin/carddisp.pl?gene=PIGH
PIGL	Phosphatidylinositol Glycan Anchor Biosynthesis Class L	Protein Coding	Q9Y2B2	50	GC17P016217	4.80393219	https://www.genecards.org/cgi-bin/carddisp.pl?gene=PIGL
PIGM	Phosphatidylinositol Glycan Anchor Biosynthesis Class M	Protein Coding	Q9H3S5	50	GC01M165297	4.80393219	https://www.genecards.org/cgi-bin/carddisp.pl?gene=PIGM
PIGU	Phosphatidylinositol Glycan Anchor Biosynthesis Class U	Protein Coding	Q9H490	50	GC20M034560	4.80393219	https://www.genecards.org/cgi-bin/carddisp.pl?gene=PIGU
PLEKHA8	Pleckstrin Homology Domain Containing A8	Protein Coding	Q96JA3	47	GC07P030027	4.80393219	https://www.genecards.org/cgi-bin/carddisp.pl?gene=PLEKHA8
PIGY	Phosphatidylinositol Glycan Anchor Biosynthesis Class Y	Protein Coding	Q3MUY2	45	GC04M088520	4.80393219	https://www.genecards.org/cgi-bin/carddisp.pl?gene=PIGY
PIGZ	Phosphatidylinositol Glycan Anchor Biosynthesis Class Z	Protein Coding	Q86VD9	44	GC03M196946	4.80393219	https://www.genecards.org/cgi-bin/carddisp.pl?gene=PIGZ
PIGX	Phosphatidylinositol Glycan Anchor Biosynthesis Class X	Protein Coding	Q8TBF5	43	GC03P199719	4.80393219	https://www.genecards.org/cgi-bin/carddisp.pl?gene=PIGX
ACADSB	Acyl-CoA Dehydrogenase Short/Branched Chain	Protein Coding	P45954	57	GC10P123008	4.784529209	https://www.genecards.org/cgi-bin/carddisp.pl?gene=ACADSB
SELENOI	Selenoprotein I	Protein Coding	Q9C0D9	50	GC02P026870	4.772222519	https://www.genecards.org/cgi-bin/carddisp.pl?gene=SELENOI
ABHD4	Abhydrolase Domain Containing 4, N-Acyl Phospholipase B	Protein Coding	Q8TB40	47	GC14P051697	4.772222519	https://www.genecards.org/cgi-bin/carddisp.pl?gene=ABHD4
PIK3CA	Phosphatidylinositol-4,5-Bisphosphate 3-Kinase Catalytic Subunit Alpha	Protein Coding	P42336	65	GC03P179148	4.748776436	https://www.genecards.org/cgi-bin/carddisp.pl?gene=PIK3CA
PIK3CG	Phosphatidylinositol-4,5-Bisphosphate 3-Kinase Catalytic Subunit Gamma	Protein Coding	P48736	62	GC07P106865	4.748776436	https://www.genecards.org/cgi-bin/carddisp.pl?gene=PIK3CG
ABHD17B	Abhydrolase Domain Containing 17B, Depalmitoylase	Protein Coding	Q5VST6	43	GC09M071862	4.720395088	https://www.genecards.org/cgi-bin/carddisp.pl?gene=ABHD17B
ABHD17A	Abhydrolase Domain Containing 17A, Depalmitoylase	Protein Coding	Q96GS6	41	GC19M099934	4.720395088	https://www.genecards.org/cgi-bin/carddisp.pl?gene=ABHD17A
WNT1	Wnt Family Member 1	Protein Coding	P04628	59	GC12P064917	4.71566391	https://www.genecards.org/cgi-bin/carddisp.pl?gene=WNT1
ACOT13	Acyl-CoA Thioesterase 13	Protein Coding	Q9NPJ3	47	GC06P024667	4.711062431	https://www.genecards.org/cgi-bin/carddisp.pl?gene=ACOT13
PALM	Paralemmin	Protein Coding	O75781	44	GC19P000708	4.677256107	https://www.genecards.org/cgi-bin/carddisp.pl?gene=PALM
GOLGA7	Golgin A7	Protein Coding	Q7Z5G4	41	GC08P041467	4.673355103	https://www.genecards.org/cgi-bin/carddisp.pl?gene=GOLGA7
PIK3C3	Phosphatidylinositol 3-Kinase Catalytic Subunit Type 3	Protein Coding	Q8NEB9	61	GC18P041955	4.669098854	https://www.genecards.org/cgi-bin/carddisp.pl?gene=PIK3C3
CD8B	CD8 Subunit Beta	Protein Coding	P10966	54	GC02M086815	4.657333851	https://www.genecards.org/cgi-bin/carddisp.pl?gene=CD8B
ETFA	Electron Transfer Flavoprotein Subunit Alpha	Protein Coding	P13804	58	GC15M155649	4.626821041	https://www.genecards.org/cgi-bin/carddisp.pl?gene=ETFA
HMGCL	3-Hydroxy-3-Methylglutaryl-CoA Lyase	Protein Coding	P35914	58	GC01M023801	4.626821041	https://www.genecards.org/cgi-bin/carddisp.pl?gene=HMGCL
ETFB	Electron Transfer Flavoprotein Subunit Beta	Protein Coding	P38117	57	GC19M051345	4.626821041	https://www.genecards.org/cgi-bin/carddisp.pl?gene=ETFB
ETFDH	Electron Transfer Flavoprotein Dehydrogenase	Protein Coding	Q16134	57	GC04P158672	4.626821041	https://www.genecards.org/cgi-bin/carddisp.pl?gene=ETFDH
PIK3CB	Phosphatidylinositol-4,5-Bisphosphate 3-Kinase Catalytic Subunit Beta	Protein Coding	P42338	62	GC03M138652	4.612758636	https://www.genecards.org/cgi-bin/carddisp.pl?gene=PIK3CB
ACAP1	ArfGAP With Coiled-Coil, Ankyrin Repeat And PH Domains 1	Protein Coding	Q15027	47	GC17P132641	4.610404968	https://www.genecards.org/cgi-bin/carddisp.pl?gene=ACAP1
DGKA	Diacylglycerol Kinase Alpha	Protein Coding	P23743	55	GC12P055927	4.59390974	https://www.genecards.org/cgi-bin/carddisp.pl?gene=DGKA
DGKD	Diacylglycerol Kinase Delta	Protein Coding	Q16760	55	GC02P233873	4.59390974	https://www.genecards.org/cgi-bin/carddisp.pl?gene=DGKD
CD9	CD9 Molecule	Protein Coding	P21926	56	GC12P046724	4.593552589	https://www.genecards.org/cgi-bin/carddisp.pl?gene=CD9
RGS10	Regulator Of G Protein Signaling 10	Protein Coding	O43665	53	GC10M119499	4.589429855	https://www.genecards.org/cgi-bin/carddisp.pl?gene=RGS10
RASGRP2	RAS Guanyl Releasing Protein 2	Protein Coding	Q7LDG7	56	GC11M064726	4.588668823	https://www.genecards.org/cgi-bin/carddisp.pl?gene=RASGRP2
TBX5	T-Box Transcription Factor 5	Protein Coding	Q99593	57	GC12M114353	4.587339401	https://www.genecards.org/cgi-bin/carddisp.pl?gene=TBX5
LAMP2	Lysosomal Associated Membrane Protein 2	Protein Coding	P13473	57	GC0XM120426	4.583174229	https://www.genecards.org/cgi-bin/carddisp.pl?gene=LAMP2
SLCO1B3	Solute Carrier Organic Anion Transporter Family Member 1B3	Protein Coding	Q9NPD5	56	GC12P020810	4.524012566	https://www.genecards.org/cgi-bin/carddisp.pl?gene=SLCO1B3
SLCO1A2	Solute Carrier Organic Anion Transporter Family Member 1A2	Protein Coding	P46721	51	GC12M021264	4.524012566	https://www.genecards.org/cgi-bin/carddisp.pl?gene=SLCO1A2
GSDMD	Gasdermin D	Protein Coding	P57764	52	GC08P143553	4.508177757	https://www.genecards.org/cgi-bin/carddisp.pl?gene=GSDMD
ABHD17C	Abhydrolase Domain Containing 17C, Depalmitoylase	Protein Coding	Q6PCB6	44	GC15P080679	4.481590271	https://www.genecards.org/cgi-bin/carddisp.pl?gene=ABHD17C
PIK3CD	Phosphatidylinositol-4,5-Bisphosphate 3-Kinase Catalytic Subunit Delta	Protein Coding	O00329	66	GC01P060209	4.476741314	https://www.genecards.org/cgi-bin/carddisp.pl?gene=PIK3CD
PTEN	Phosphatase And Tensin Homolog	Protein Coding	P60484	65	GC10P116113	4.476741314	https://www.genecards.org/cgi-bin/carddisp.pl?gene=PTEN
PREX1	Phosphatidylinositol-3,4,5-Trisphosphate Dependent Rac Exchange Factor 1	Protein Coding	Q8TCU6	52	GC20M048624	4.476741314	https://www.genecards.org/cgi-bin/carddisp.pl?gene=PREX1
DGKG	Diacylglycerol Kinase Gamma	Protein Coding	P49619	51	GC03M186105	4.476741314	https://www.genecards.org/cgi-bin/carddisp.pl?gene=DGKG
ASAP1	ArfGAP With SH3 Domain, Ankyrin Repeat And PH Domain 1	Protein Coding	Q9ULH1	50	GC08M130052	4.476741314	https://www.genecards.org/cgi-bin/carddisp.pl?gene=ASAP1
PIP4P1	Phosphatidylinositol-4,5-Bisphosphate 4-Phosphatase 1	Protein Coding	Q86T03	45	GC14M027767	4.476741314	https://www.genecards.org/cgi-bin/carddisp.pl?gene=PIP4P1
PLCXD3	Phosphatidylinositol Specific Phospholipase C X Domain Containing 3	Protein Coding	Q63HM9	43	GC05M041306	4.476741314	https://www.genecards.org/cgi-bin/carddisp.pl?gene=PLCXD3
PITPNC1	Phosphatidylinositol Transfer Protein Cytoplasmic 1	Protein Coding	Q9UKF7	41	GC17P067377	4.476741314	https://www.genecards.org/cgi-bin/carddisp.pl?gene=PITPNC1
PLCXD1	Phosphatidylinositol Specific Phospholipase C X Domain Containing 1	Protein Coding	Q9NUJ7	41	GC0XP000276	4.476741314	https://www.genecards.org/cgi-bin/carddisp.pl?gene=PLCXD1
TPTE2	Transmembrane Phosphoinositide 3-Phosphatase And Tensin Homolog 2	Protein Coding	Q6XPS3	41	GC13M019422	4.476741314	https://www.genecards.org/cgi-bin/carddisp.pl?gene=TPTE2
PIP4P2	Phosphatidylinositol-4,5-Bisphosphate 4-Phosphatase 2	Protein Coding	Q8N4L2	40	GC08M090994	4.476741314	https://www.genecards.org/cgi-bin/carddisp.pl?gene=PIP4P2
PLCXD2	Phosphatidylinositol Specific Phospholipase C X Domain Containing 2	Protein Coding	Q0VAA5	40	GC03P111674	4.476741314	https://www.genecards.org/cgi-bin/carddisp.pl?gene=PLCXD2
ARHGAP45	Rho GTPase Activating Protein 45	Protein Coding	Q92619	49	GC19P001065	4.445287228	https://www.genecards.org/cgi-bin/carddisp.pl?gene=ARHGAP45
ENSG00000283208	Novel Protein	Protein Coding		9	GC13P076992	4.43732357	https://www.genecards.org/cgi-bin/carddisp.pl?gene=ENSG00000283208
NTRK1	Neurotrophic Receptor Tyrosine Kinase 1	Protein Coding	P04629	62	GC01P156815	4.434047699	https://www.genecards.org/cgi-bin/carddisp.pl?gene=NTRK1
FLNA	Filamin A	Protein Coding	P21333	61	GC0XM154348	4.434047699	https://www.genecards.org/cgi-bin/carddisp.pl?gene=FLNA
TMEM216	Transmembrane Protein 216	Protein Coding	Q9P0N5	47	GC11P098617	4.41919899	https://www.genecards.org/cgi-bin/carddisp.pl?gene=TMEM216
BTK	Bruton Tyrosine Kinase	Protein Coding	Q06187	66	GC0XM101349	4.415951252	https://www.genecards.org/cgi-bin/carddisp.pl?gene=BTK
PMM2	Phosphomannomutase 2	Protein Coding	O15305	58	GC16P008788	4.390816212	https://www.genecards.org/cgi-bin/carddisp.pl?gene=PMM2
CLN8	CLN8 Transmembrane ER And ERGIC Protein	Protein Coding	Q9UBY8	52	GC08P001755	4.379475594	https://www.genecards.org/cgi-bin/carddisp.pl?gene=CLN8
LARS1	Leucyl-TRNA Synthetase 1	Protein Coding	Q9P2J5	57	GC05M146114	4.363239288	https://www.genecards.org/cgi-bin/carddisp.pl?gene=LARS1
MCCC2	Methylcrotonyl-CoA Carboxylase Subunit 2	Protein Coding	Q9HCC0	55	GC05P079737	4.363239288	https://www.genecards.org/cgi-bin/carddisp.pl?gene=MCCC2
CDS1	CDP-Diacylglycerol Synthase 1	Protein Coding	Q92903	52	GC04P084594	4.338962555	https://www.genecards.org/cgi-bin/carddisp.pl?gene=CDS1
CDS2	CDP-Diacylglycerol Synthase 2	Protein Coding	O95674	50	GC20P005126	4.338962555	https://www.genecards.org/cgi-bin/carddisp.pl?gene=CDS2
RP2	RP2 Activator Of ARL3 GTPase	Protein Coding	O75695	53	GC0XP046837	4.338801384	https://www.genecards.org/cgi-bin/carddisp.pl?gene=RP2
CBS	Cystathionine Beta-Synthase	Protein Coding	P35520	63	GC21M043053	4.329488277	https://www.genecards.org/cgi-bin/carddisp.pl?gene=CBS
CHMP1A	Charged Multivesicular Body Protein 1A	Protein Coding	Q9HD42	52	GC16M089644	4.329488277	https://www.genecards.org/cgi-bin/carddisp.pl?gene=CHMP1A
MYOZ2	Myozenin 2	Protein Coding	Q9NPC6	51	GC04P119135	4.329488277	https://www.genecards.org/cgi-bin/carddisp.pl?gene=MYOZ2
NEBL	Nebulette	Protein Coding	O76041	51	GC10M020779	4.329488277	https://www.genecards.org/cgi-bin/carddisp.pl?gene=NEBL
RANGRF	RAN Guanine Nucleotide Release Factor	Protein Coding	Q9HD47	44	GC17P008288	4.329488277	https://www.genecards.org/cgi-bin/carddisp.pl?gene=RANGRF
VPS45	Vacuolar Protein Sorting 45 Homolog	Protein Coding	Q9NRW7	51	GC01P170179	4.304641247	https://www.genecards.org/cgi-bin/carddisp.pl?gene=VPS45
HMGCR	3-Hydroxy-3-Methylglutaryl-CoA Reductase	Protein Coding	P04035	61	GC05P075336	4.29395771	https://www.genecards.org/cgi-bin/carddisp.pl?gene=HMGCR
JPH2	Junctophilin 2	Protein Coding	Q9BR39	54	GC20M044111	4.277946472	https://www.genecards.org/cgi-bin/carddisp.pl?gene=JPH2
LPGAT1	Lysophosphatidylglycerol Acyltransferase 1	Protein Coding	Q92604	47	GC01M211743	4.266105175	https://www.genecards.org/cgi-bin/carddisp.pl?gene=LPGAT1
NOD2	Nucleotide Binding Oligomerization Domain Containing 2	Protein Coding	Q9HC29	59	GC16P050693	4.25472641	https://www.genecards.org/cgi-bin/carddisp.pl?gene=NOD2
CACNB2	Calcium Voltage-Gated Channel Auxiliary Subunit Beta 2	Protein Coding	Q08289	58	GC10P018141	4.248917103	https://www.genecards.org/cgi-bin/carddisp.pl?gene=CACNB2
BCKDHB	Branched Chain Keto Acid Dehydrogenase E1 Subunit Beta	Protein Coding	P21953	55	GC06P080106	4.247639656	https://www.genecards.org/cgi-bin/carddisp.pl?gene=BCKDHB
DGKQ	Diacylglycerol Kinase Theta	Protein Coding	P52824	53	GC04M000958	4.241238117	https://www.genecards.org/cgi-bin/carddisp.pl?gene=DGKQ
AGK	Acylglycerol Kinase	Protein Coding	Q53H12	52	GC07P141551	4.232686043	https://www.genecards.org/cgi-bin/carddisp.pl?gene=AGK
PLPP2	Phospholipid Phosphatase 2	Protein Coding	O43688	50	GC19M099812	4.232686043	https://www.genecards.org/cgi-bin/carddisp.pl?gene=PLPP2
PLPP3	Phospholipid Phosphatase 3	Protein Coding	O14495	50	GC01M056495	4.232686043	https://www.genecards.org/cgi-bin/carddisp.pl?gene=PLPP3
PLPP1	Phospholipid Phosphatase 1	Protein Coding	O14494	48	GC05M055425	4.232686043	https://www.genecards.org/cgi-bin/carddisp.pl?gene=PLPP1
AGXT	Alanine--Glyoxylate Aminotransferase	Protein Coding	P21549	58	GC02P240868	4.232413769	https://www.genecards.org/cgi-bin/carddisp.pl?gene=AGXT
ACAT1	Acetyl-CoA Acetyltransferase 1	Protein Coding	P24752	63	GC11P108121	4.219753265	https://www.genecards.org/cgi-bin/carddisp.pl?gene=ACAT1
TNXB	Tenascin XB	Protein Coding	P22105	56	GC06M100327	4.219753265	https://www.genecards.org/cgi-bin/carddisp.pl?gene=TNXB
SKIC2	SKI2 Subunit Of Superkiller Complex	Protein Coding	Q15477	54	GC06P172784	4.219753265	https://www.genecards.org/cgi-bin/carddisp.pl?gene=SKIC2
ARAF	A-Raf Proto-Oncogene, Serine/Threonine Kinase	Protein Coding	P10398	59	GC0XP059201	4.218650341	https://www.genecards.org/cgi-bin/carddisp.pl?gene=ARAF
TGFBR2	Transforming Growth Factor Beta Receptor 2	Protein Coding	P37173	65	GC03P030623	4.216807842	https://www.genecards.org/cgi-bin/carddisp.pl?gene=TGFBR2
HSD17B4	Hydroxysteroid 17-Beta Dehydrogenase 4	Protein Coding	P51659	59	GC05P119452	4.216807842	https://www.genecards.org/cgi-bin/carddisp.pl?gene=HSD17B4
SCN1B	Sodium Voltage-Gated Channel Beta Subunit 1	Protein Coding	Q07699	57	GC19P035030	4.216807842	https://www.genecards.org/cgi-bin/carddisp.pl?gene=SCN1B
GRIP1	Glutamate Receptor Interacting Protein 1	Protein Coding	Q9Y3R0	55	GC12M066347	4.216807842	https://www.genecards.org/cgi-bin/carddisp.pl?gene=GRIP1
STX11	Syntaxin 11	Protein Coding	O75558	53	GC06P163498	4.216807842	https://www.genecards.org/cgi-bin/carddisp.pl?gene=STX11
CLN6	CLN6 Transmembrane ER Protein	Protein Coding	Q9NWW5	50	GC15M068206	4.211348534	https://www.genecards.org/cgi-bin/carddisp.pl?gene=CLN6
ADRB2	Adrenoceptor Beta 2	Protein Coding	P07550	61	GC05P155594	4.209078789	https://www.genecards.org/cgi-bin/carddisp.pl?gene=ADRB2
TGM1	Transglutaminase 1	Protein Coding	P22735	58	GC14M024249	4.200796604	https://www.genecards.org/cgi-bin/carddisp.pl?gene=TGM1
MCOLN1	Mucolipin TRP Cation Channel 1	Protein Coding	Q9GZU1	55	GC19P132117	4.200796604	https://www.genecards.org/cgi-bin/carddisp.pl?gene=MCOLN1
EGFR	Epidermal Growth Factor Receptor	Protein Coding	P00533	68	GC07P055019	4.185144424	https://www.genecards.org/cgi-bin/carddisp.pl?gene=EGFR
ASS1	Argininosuccinate Synthase 1	Protein Coding	P00966	62	GC09P130444	4.180362225	https://www.genecards.org/cgi-bin/carddisp.pl?gene=ASS1
LMNA	Lamin A/C	Protein Coding	P02545	62	GC01P156082	4.180362225	https://www.genecards.org/cgi-bin/carddisp.pl?gene=LMNA
PNP	Purine Nucleoside Phosphorylase	Protein Coding	P00491	62	GC14P051461	4.180362225	https://www.genecards.org/cgi-bin/carddisp.pl?gene=PNP
PC	Pyruvate Carboxylase	Protein Coding	P11498	60	GC11M066848	4.180362225	https://www.genecards.org/cgi-bin/carddisp.pl?gene=PC
PDHA1	Pyruvate Dehydrogenase E1 Subunit Alpha 1	Protein Coding	P08559	60	GC0XP019343	4.180362225	https://www.genecards.org/cgi-bin/carddisp.pl?gene=PDHA1
HSD17B10	Hydroxysteroid 17-Beta Dehydrogenase 10	Protein Coding	Q99714	59	GC0XM053431	4.180362225	https://www.genecards.org/cgi-bin/carddisp.pl?gene=HSD17B10
PCCA	Propionyl-CoA Carboxylase Subunit Alpha	Protein Coding	P05165	59	GC13P100089	4.180362225	https://www.genecards.org/cgi-bin/carddisp.pl?gene=PCCA
PDHB	Pyruvate Dehydrogenase E1 Subunit Beta	Protein Coding	P11177	59	GC03M058464	4.180362225	https://www.genecards.org/cgi-bin/carddisp.pl?gene=PDHB
NONO	Non-POU Domain Containing Octamer Binding	Protein Coding	Q15233	58	GC0XP071267	4.180362225	https://www.genecards.org/cgi-bin/carddisp.pl?gene=NONO
SLC25A13	Solute Carrier Family 25 Member 13	Protein Coding	Q9UJS0	58	GC07M096120	4.180362225	https://www.genecards.org/cgi-bin/carddisp.pl?gene=SLC25A13
CALM3	Calmodulin 3	Protein Coding	P0DP25	55	GC19P046601	4.180362225	https://www.genecards.org/cgi-bin/carddisp.pl?gene=CALM3
LCLAT1	Lysocardiolipin Acyltransferase 1	Protein Coding	Q6UWP7	47	GC02P030447	4.176098824	https://www.genecards.org/cgi-bin/carddisp.pl?gene=LCLAT1
ACOT4	Acyl-CoA Thioesterase 4	Protein Coding	Q8N9L9	41	GC14P073592	4.151160717	https://www.genecards.org/cgi-bin/carddisp.pl?gene=ACOT4
GAP43	Growth Associated Protein 43	Protein Coding	P17677	56	GC03P115623	4.141361237	https://www.genecards.org/cgi-bin/carddisp.pl?gene=GAP43
CD8A	CD8 Subunit Alpha	Protein Coding	P01732	61	GC02M086784	4.139657974	https://www.genecards.org/cgi-bin/carddisp.pl?gene=CD8A
LRP2	LDL Receptor Related Protein 2	Protein Coding	P98164	61	GC02M169127	4.137130737	https://www.genecards.org/cgi-bin/carddisp.pl?gene=LRP2
ANTXR2	ANTXR Cell Adhesion Molecule 2	Protein Coding	P58335	58	GC04M079901	4.137130737	https://www.genecards.org/cgi-bin/carddisp.pl?gene=ANTXR2
NPHS2	NPHS2 Stomatin Family Member, Podocin	Protein Coding	Q9NP85	54	GC01M179554	4.137130737	https://www.genecards.org/cgi-bin/carddisp.pl?gene=NPHS2
GLA	Galactosidase Alpha	Protein Coding	P06280	62	GC0XM101393	4.122844219	https://www.genecards.org/cgi-bin/carddisp.pl?gene=GLA
PRKCZ	Protein Kinase C Zeta	Protein Coding	Q05513	61	GC01P059904	4.121922493	https://www.genecards.org/cgi-bin/carddisp.pl?gene=PRKCZ
EPHX2	Epoxide Hydrolase 2	Protein Coding	P34913	59	GC08P027490	4.112321854	https://www.genecards.org/cgi-bin/carddisp.pl?gene=EPHX2
GCDH	Glutaryl-CoA Dehydrogenase	Protein Coding	Q92947	58	GC19P012891	4.111621857	https://www.genecards.org/cgi-bin/carddisp.pl?gene=GCDH
ACSF3	Acyl-CoA Synthetase Family Member 3	Protein Coding	Q4G176	55	GC16P089088	4.111621857	https://www.genecards.org/cgi-bin/carddisp.pl?gene=ACSF3
BCKDHA	Branched Chain Keto Acid Dehydrogenase E1 Subunit Alpha	Protein Coding	P12694	55	GC19P133107	4.111621857	https://www.genecards.org/cgi-bin/carddisp.pl?gene=BCKDHA
UGT1A1	UDP Glucuronosyltransferase Family 1 Member A1	Protein Coding	P22309	63	GC02P233760	4.110599518	https://www.genecards.org/cgi-bin/carddisp.pl?gene=UGT1A1
UGT1A9	UDP Glucuronosyltransferase Family 1 Member A9	Protein Coding	O60656	57	GC02P233671	4.110599518	https://www.genecards.org/cgi-bin/carddisp.pl?gene=UGT1A9
UGT1A4	UDP Glucuronosyltransferase Family 1 Member A4	Protein Coding	P22310	55	GC02P233718	4.110599518	https://www.genecards.org/cgi-bin/carddisp.pl?gene=UGT1A4
UGT1A6	UDP Glucuronosyltransferase Family 1 Member A6	Protein Coding	P19224	55	GC02P233691	4.110599518	https://www.genecards.org/cgi-bin/carddisp.pl?gene=UGT1A6
UGT1A10	UDP Glucuronosyltransferase Family 1 Member A10	Protein Coding	Q9HAW8	54	GC02P233636	4.110599518	https://www.genecards.org/cgi-bin/carddisp.pl?gene=UGT1A10
UGT1A7	UDP Glucuronosyltransferase Family 1 Member A7	Protein Coding	Q9HAW7	52	GC02P233681	4.110599518	https://www.genecards.org/cgi-bin/carddisp.pl?gene=UGT1A7
UGT1A8	UDP Glucuronosyltransferase Family 1 Member A8	Protein Coding	Q9HAW9	51	GC02P233900	4.110599518	https://www.genecards.org/cgi-bin/carddisp.pl?gene=UGT1A8
UGT1A3	UDP Glucuronosyltransferase Family 1 Member A3	Protein Coding	P35503	50	GC02P233729	4.110599518	https://www.genecards.org/cgi-bin/carddisp.pl?gene=UGT1A3
UGT1A5	UDP Glucuronosyltransferase Family 1 Member A5	Protein Coding	P35504	45	GC02P233712	4.110599518	https://www.genecards.org/cgi-bin/carddisp.pl?gene=UGT1A5
DGKH	Diacylglycerol Kinase Eta	Protein Coding	Q86XP1	50	GC13P042040	4.105220795	https://www.genecards.org/cgi-bin/carddisp.pl?gene=DGKH
DGKI	Diacylglycerol Kinase Iota	Protein Coding	O75912	47	GC07M137381	4.105220795	https://www.genecards.org/cgi-bin/carddisp.pl?gene=DGKI
FASN	Fatty Acid Synthase	Protein Coding	P49327	61	GC17M082078	4.091886997	https://www.genecards.org/cgi-bin/carddisp.pl?gene=FASN
ACOT2	Acyl-CoA Thioesterase 2	Protein Coding	P49753	44	GC14P073567	4.091473579	https://www.genecards.org/cgi-bin/carddisp.pl?gene=ACOT2
PKHD1	PKHD1 Ciliary IPT Domain Containing Fibrocystin/Polyductin	Protein Coding	P08F94	50	GC06M100641	4.089352131	https://www.genecards.org/cgi-bin/carddisp.pl?gene=PKHD1
SELENOK	Selenoprotein K	Protein Coding	Q9Y6D0	40	GC03M053884	4.08835125	https://www.genecards.org/cgi-bin/carddisp.pl?gene=SELENOK
FYN	FYN Proto-Oncogene, Src Family Tyrosine Kinase	Protein Coding	P06241	60	GC06M111660	4.087186813	https://www.genecards.org/cgi-bin/carddisp.pl?gene=FYN
CBL	Cbl Proto-Oncogene	Protein Coding	P22681	64	GC11P119206	4.08079052	https://www.genecards.org/cgi-bin/carddisp.pl?gene=CBL
FBN1	Fibrillin 1	Protein Coding	P35555	60	GC15M048408	4.08079052	https://www.genecards.org/cgi-bin/carddisp.pl?gene=FBN1
DMD	Dystrophin	Protein Coding	P11532	58	GC0XM031097	4.08079052	https://www.genecards.org/cgi-bin/carddisp.pl?gene=DMD
LAMA2	Laminin Subunit Alpha 2	Protein Coding	P24043	56	GC06P158062	4.08079052	https://www.genecards.org/cgi-bin/carddisp.pl?gene=LAMA2
FBN2	Fibrillin 2	Protein Coding	P35556	55	GC05M128257	4.08079052	https://www.genecards.org/cgi-bin/carddisp.pl?gene=FBN2
MRAS	Muscle RAS Oncogene Homolog	Protein Coding	O14807	56	GC03P138347	4.078071117	https://www.genecards.org/cgi-bin/carddisp.pl?gene=MRAS
DLG4	Discs Large MAGUK Scaffold Protein 4	Protein Coding	P78352	61	GC17M088271	4.077713966	https://www.genecards.org/cgi-bin/carddisp.pl?gene=DLG4
ACSL3	Acyl-CoA Synthetase Long Chain Family Member 3	Protein Coding	O95573	54	GC02P222860	4.075381279	https://www.genecards.org/cgi-bin/carddisp.pl?gene=ACSL3
CTSF	Cathepsin F	Protein Coding	Q9UBX1	62	GC11M132878	4.075331211	https://www.genecards.org/cgi-bin/carddisp.pl?gene=CTSF
CTSK	Cathepsin K	Protein Coding	P43235	62	GC01M164912	4.075331211	https://www.genecards.org/cgi-bin/carddisp.pl?gene=CTSK
PANK2	Pantothenate Kinase 2	Protein Coding	Q9BZ23	57	GC20P009571	4.075331211	https://www.genecards.org/cgi-bin/carddisp.pl?gene=PANK2
ATP13A2	ATPase Cation Transporting 13A2	Protein Coding	Q9NQ11	56	GC01M016985	4.075331211	https://www.genecards.org/cgi-bin/carddisp.pl?gene=ATP13A2
KCTD7	Potassium Channel Tetramerization Domain Containing 7	Protein Coding	Q96MP8	50	GC07P066628	4.075331211	https://www.genecards.org/cgi-bin/carddisp.pl?gene=KCTD7
MFSD8	Major Facilitator Superfamily Domain Containing 8	Protein Coding	Q8NHS3	48	GC04M127917	4.075331211	https://www.genecards.org/cgi-bin/carddisp.pl?gene=MFSD8
IDS	Iduronate 2-Sulfatase	Protein Coding	P22304	60	GC0XM149476	4.073189259	https://www.genecards.org/cgi-bin/carddisp.pl?gene=IDS
AGL	Amylo-Alpha-1, 6-Glucosidase, 4-Alpha-Glucanotransferase	Protein Coding	P35573	58	GC01P099850	4.073189259	https://www.genecards.org/cgi-bin/carddisp.pl?gene=AGL
USH2A	Usherin	Protein Coding	O75445	50	GC01M215622	4.073189259	https://www.genecards.org/cgi-bin/carddisp.pl?gene=USH2A
CDIPT	CDP-Diacylglycerol--Inositol 3-Phosphatidyltransferase	Protein Coding	O14735	52	GC16M045695	4.068068981	https://www.genecards.org/cgi-bin/carddisp.pl?gene=CDIPT
PGS1	Phosphatidylglycerophosphate Synthase 1	Protein Coding	Q32NB8	47	GC17P078378	4.068068981	https://www.genecards.org/cgi-bin/carddisp.pl?gene=PGS1
LRP6	LDL Receptor Related Protein 6	Protein Coding	O75581	59	GC12M033141	4.055716038	https://www.genecards.org/cgi-bin/carddisp.pl?gene=LRP6
PRKCG	Protein Kinase C Gamma	Protein Coding	P05129	64	GC19P053879	4.053367138	https://www.genecards.org/cgi-bin/carddisp.pl?gene=PRKCG
KCND3	Potassium Voltage-Gated Channel Subfamily D Member 3	Protein Coding	Q9UK17	59	GC01M111770	4.051860809	https://www.genecards.org/cgi-bin/carddisp.pl?gene=KCND3
ACOX2	Acyl-CoA Oxidase 2	Protein Coding	Q99424	56	GC03M058506	4.037042618	https://www.genecards.org/cgi-bin/carddisp.pl?gene=ACOX2
SLC10A2	Solute Carrier Family 10 Member 2	Protein Coding	Q12908	54	GC13M103043	4.032520771	https://www.genecards.org/cgi-bin/carddisp.pl?gene=SLC10A2
ABHD10	Abhydrolase Domain Containing 10, Depalmitoylase	Protein Coding	Q9NUJ1	47	GC03P111980	4.029286385	https://www.genecards.org/cgi-bin/carddisp.pl?gene=ABHD10
PRKCE	Protein Kinase C Epsilon	Protein Coding	Q02156	61	GC02P045651	4.010135651	https://www.genecards.org/cgi-bin/carddisp.pl?gene=PRKCE
AKAP13	A-Kinase Anchoring Protein 13	Protein Coding	Q12802	55	GC15P176172	4.010135651	https://www.genecards.org/cgi-bin/carddisp.pl?gene=AKAP13
PDP1	Pyruvate Dehydrogenase Phosphatase Catalytic Subunit 1	Protein Coding	Q9P0J1	59	GC08P093857	4.005228519	https://www.genecards.org/cgi-bin/carddisp.pl?gene=PDP1
PLN	Phospholamban	Protein Coding	P26678	56	GC06P118548	4.003640652	https://www.genecards.org/cgi-bin/carddisp.pl?gene=PLN
DGKK	Diacylglycerol Kinase Kappa	Protein Coding	Q5KSL6	46	GC0XM050365	3.973669291	https://www.genecards.org/cgi-bin/carddisp.pl?gene=DGKK
PCCB	Propionyl-CoA Carboxylase Subunit Beta	Protein Coding	P05166	59	GC03P136250	3.968782902	https://www.genecards.org/cgi-bin/carddisp.pl?gene=PCCB
ABCC8	ATP Binding Cassette Subfamily C Member 8	Protein Coding	Q09428	58	GC11M017392	3.968782902	https://www.genecards.org/cgi-bin/carddisp.pl?gene=ABCC8
RASGRP3	RAS Guanyl Releasing Protein 3	Protein Coding	Q8IV61	52	GC02P033436	3.961607933	https://www.genecards.org/cgi-bin/carddisp.pl?gene=RASGRP3
BCHE	Butyrylcholinesterase	Protein Coding	P06276	62	GC03M165772	3.959830523	https://www.genecards.org/cgi-bin/carddisp.pl?gene=BCHE
MVK	Mevalonate Kinase	Protein Coding	Q03426	60	GC12P109573	3.959830523	https://www.genecards.org/cgi-bin/carddisp.pl?gene=MVK
POLG	DNA Polymerase Gamma, Catalytic Subunit	Protein Coding	P54098	60	GC15M156028	3.959830523	https://www.genecards.org/cgi-bin/carddisp.pl?gene=POLG
GATM	Glycine Amidinotransferase	Protein Coding	P50440	58	GC15M045361	3.959830523	https://www.genecards.org/cgi-bin/carddisp.pl?gene=GATM
ABCG5	ATP Binding Cassette Subfamily G Member 5	Protein Coding	Q9H222	57	GC02M043806	3.959830523	https://www.genecards.org/cgi-bin/carddisp.pl?gene=ABCG5
CHD7	Chromodomain Helicase DNA Binding Protein 7	Protein Coding	Q9P2D1	56	GC08P060678	3.959830523	https://www.genecards.org/cgi-bin/carddisp.pl?gene=CHD7
CNGA1	Cyclic Nucleotide Gated Channel Subunit Alpha 1	Protein Coding	P29973	56	GC04M047935	3.959830523	https://www.genecards.org/cgi-bin/carddisp.pl?gene=CNGA1
ABCG8	ATP Binding Cassette Subfamily G Member 8	Protein Coding	Q9H221	54	GC02P044266	3.959830523	https://www.genecards.org/cgi-bin/carddisp.pl?gene=ABCG8
FKTN	Fukutin	Protein Coding	O75072	52	GC09P105558	3.959830523	https://www.genecards.org/cgi-bin/carddisp.pl?gene=FKTN
TMEM138	Transmembrane Protein 138	Protein Coding	Q9NPI0	50	GC11P098618	3.959830523	https://www.genecards.org/cgi-bin/carddisp.pl?gene=TMEM138
TRPC6	Transient Receptor Potential Cation Channel Subfamily C Member 6	Protein Coding	Q9Y210	62	GC11M101451	3.953795671	https://www.genecards.org/cgi-bin/carddisp.pl?gene=TRPC6
TRPC3	Transient Receptor Potential Cation Channel Subfamily C Member 3	Protein Coding	Q13507	58	GC04M121879	3.953795671	https://www.genecards.org/cgi-bin/carddisp.pl?gene=TRPC3
PLP1	Proteolipid Protein 1	Protein Coding	P60201	55	GC0XP103773	3.94477272	https://www.genecards.org/cgi-bin/carddisp.pl?gene=PLP1
HCK	HCK Proto-Oncogene, Src Family Tyrosine Kinase	Protein Coding	P08631	61	GC20P032052	3.899586439	https://www.genecards.org/cgi-bin/carddisp.pl?gene=HCK
STAR	Steroidogenic Acute Regulatory Protein	Protein Coding	P49675	58	GC08M038358	3.899240494	https://www.genecards.org/cgi-bin/carddisp.pl?gene=STAR
ABCC3	ATP Binding Cassette Subfamily C Member 3	Protein Coding	O15438	57	GC17P050634	3.896503448	https://www.genecards.org/cgi-bin/carddisp.pl?gene=ABCC3
SLC10A1	Solute Carrier Family 10 Member 1	Protein Coding	Q14973	54	GC14M069775	3.896503448	https://www.genecards.org/cgi-bin/carddisp.pl?gene=SLC10A1
FABP6	Fatty Acid Binding Protein 6	Protein Coding	P51161	53	GC05P160187	3.896503448	https://www.genecards.org/cgi-bin/carddisp.pl?gene=FABP6
SLCO4A1	Solute Carrier Organic Anion Transporter Family Member 4A1	Protein Coding	Q96BD0	50	GC20P068077	3.896503448	https://www.genecards.org/cgi-bin/carddisp.pl?gene=SLCO4A1
DGAT2L6	Diacylglycerol O-Acyltransferase 2 Like 6	Protein Coding	Q6ZPD8	37	GC0XP070177	3.896503448	https://www.genecards.org/cgi-bin/carddisp.pl?gene=DGAT2L6
AWAT2	Acyl-CoA Wax Alcohol Acyltransferase 2	Protein Coding	Q6E213	36	GC0XM070040	3.896503448	https://www.genecards.org/cgi-bin/carddisp.pl?gene=AWAT2
AWAT1	Acyl-CoA Wax Alcohol Acyltransferase 1	Protein Coding	Q58HT5	34	GC0XP070234	3.896503448	https://www.genecards.org/cgi-bin/carddisp.pl?gene=AWAT1
G6PC1	Glucose-6-Phosphatase Catalytic Subunit 1	Protein Coding	P35575	56	GC17P135176	3.869211197	https://www.genecards.org/cgi-bin/carddisp.pl?gene=G6PC1
PRKCD	Protein Kinase C Delta	Protein Coding	Q05655	65	GC03P053156	3.817778111	https://www.genecards.org/cgi-bin/carddisp.pl?gene=PRKCD
PRKCB	Protein Kinase C Beta	Protein Coding	P05771	62	GC16P104638	3.817778111	https://www.genecards.org/cgi-bin/carddisp.pl?gene=PRKCB
PRKD1	Protein Kinase D1	Protein Coding	Q15139	62	GC14M029576	3.817778111	https://www.genecards.org/cgi-bin/carddisp.pl?gene=PRKD1
ROCK1	Rho Associated Coiled-Coil Containing Protein Kinase 1	Protein Coding	Q13464	62	GC18M036048	3.817778111	https://www.genecards.org/cgi-bin/carddisp.pl?gene=ROCK1
PRKCH	Protein Kinase C Eta	Protein Coding	P24723	61	GC14P061187	3.817778111	https://www.genecards.org/cgi-bin/carddisp.pl?gene=PRKCH
PRKCQ	Protein Kinase C Theta	Protein Coding	Q04759	61	GC10M007057	3.817778111	https://www.genecards.org/cgi-bin/carddisp.pl?gene=PRKCQ
ARHGEF2	Rho/Rac Guanine Nucleotide Exchange Factor 2	Protein Coding	Q92974	59	GC01M155946	3.817778111	https://www.genecards.org/cgi-bin/carddisp.pl?gene=ARHGEF2
CIT	Citron Rho-Interacting Serine/Threonine Kinase	Protein Coding	O14578	59	GC12M119687	3.817778111	https://www.genecards.org/cgi-bin/carddisp.pl?gene=CIT
PRKCI	Protein Kinase C Iota	Protein Coding	P41743	59	GC03P170222	3.817778111	https://www.genecards.org/cgi-bin/carddisp.pl?gene=PRKCI
RASGRP1	RAS Guanyl Releasing Protein 1	Protein Coding	O95267	58	GC15M038488	3.817778111	https://www.genecards.org/cgi-bin/carddisp.pl?gene=RASGRP1
ROCK2	Rho Associated Coiled-Coil Containing Protein Kinase 2	Protein Coding	O75116	58	GC02M011539	3.817778111	https://www.genecards.org/cgi-bin/carddisp.pl?gene=ROCK2
PRKD3	Protein Kinase D3	Protein Coding	O94806	57	GC02M037251	3.817778111	https://www.genecards.org/cgi-bin/carddisp.pl?gene=PRKD3
PRKD2	Protein Kinase D2	Protein Coding	Q9BZL6	56	GC19M046674	3.817778111	https://www.genecards.org/cgi-bin/carddisp.pl?gene=PRKD2
MYO9B	Myosin IXB	Protein Coding	Q13459	55	GC19P132592	3.817778111	https://www.genecards.org/cgi-bin/carddisp.pl?gene=MYO9B
RASSF1	Ras Association Domain Family Member 1	Protein Coding	Q9NS23	55	GC03M050329	3.817778111	https://www.genecards.org/cgi-bin/carddisp.pl?gene=RASSF1
VAV3	Vav Guanine Nucleotide Exchange Factor 3	Protein Coding	Q9UKW4	55	GC01M107571	3.817778111	https://www.genecards.org/cgi-bin/carddisp.pl?gene=VAV3
CDC42BPB	CDC42 Binding Protein Kinase Beta	Protein Coding	Q9Y5S2	54	GC14M102932	3.817778111	https://www.genecards.org/cgi-bin/carddisp.pl?gene=CDC42BPB
DAGLA	Diacylglycerol Lipase Alpha	Protein Coding	Q9Y4D2	54	GC11P061680	3.817778111	https://www.genecards.org/cgi-bin/carddisp.pl?gene=DAGLA
KSR1	Kinase Suppressor Of Ras 1	Protein Coding	Q8IVT5	54	GC17P027456	3.817778111	https://www.genecards.org/cgi-bin/carddisp.pl?gene=KSR1
PLEKHM1	Pleckstrin Homology And RUN Domain Containing M1	Protein Coding	Q9Y4G2	54	GC17M089512	3.817778111	https://www.genecards.org/cgi-bin/carddisp.pl?gene=PLEKHM1
UNC13B	Unc-13 Homolog B	Protein Coding	O14795	54	GC09P035161	3.817778111	https://www.genecards.org/cgi-bin/carddisp.pl?gene=UNC13B
RAPGEF2	Rap Guanine Nucleotide Exchange Factor 2	Protein Coding	Q9Y4G8	52	GC04P159106	3.817778111	https://www.genecards.org/cgi-bin/carddisp.pl?gene=RAPGEF2
UNC13A	Unc-13 Homolog A	Protein Coding	Q9UPW8	52	GC19M100572	3.817778111	https://www.genecards.org/cgi-bin/carddisp.pl?gene=UNC13A
VAV2	Vav Guanine Nucleotide Exchange Factor 2	Protein Coding	P52735	52	GC09M133761	3.817778111	https://www.genecards.org/cgi-bin/carddisp.pl?gene=VAV2
ARHGAP29	Rho GTPase Activating Protein 29	Protein Coding	Q52LW3	50	GC01M094148	3.817778111	https://www.genecards.org/cgi-bin/carddisp.pl?gene=ARHGAP29
ARHGEF28	Rho Guanine Nucleotide Exchange Factor 28	Protein Coding	Q8N1W1	50	GC05P073626	3.817778111	https://www.genecards.org/cgi-bin/carddisp.pl?gene=ARHGEF28
CDC42BPA	CDC42 Binding Protein Kinase Alpha	Protein Coding	Q5VT25	50	GC01M226989	3.817778111	https://www.genecards.org/cgi-bin/carddisp.pl?gene=CDC42BPA
GAL3ST1	Galactose-3-O-Sulfotransferase 1	Protein Coding	Q99999	50	GC22M030554	3.817778111	https://www.genecards.org/cgi-bin/carddisp.pl?gene=GAL3ST1
DAGLB	Diacylglycerol Lipase Beta	Protein Coding	Q8NCG7	48	GC07M006416	3.817778111	https://www.genecards.org/cgi-bin/carddisp.pl?gene=DAGLB
RASGRP4	RAS Guanyl Releasing Protein 4	Protein Coding	Q8TDF6	48	GC19M038409	3.817778111	https://www.genecards.org/cgi-bin/carddisp.pl?gene=RASGRP4
TNS2	Tensin 2	Protein Coding	Q63HR2	48	GC12P053046	3.817778111	https://www.genecards.org/cgi-bin/carddisp.pl?gene=TNS2
CDC42BPG	CDC42 Binding Protein Kinase Gamma	Protein Coding	Q6DT37	47	GC11M064823	3.817778111	https://www.genecards.org/cgi-bin/carddisp.pl?gene=CDC42BPG
KSR2	Kinase Suppressor Of Ras 2	Protein Coding	Q6VAB6	47	GC12M117453	3.817778111	https://www.genecards.org/cgi-bin/carddisp.pl?gene=KSR2
STAC3	SH3 And Cysteine Rich Domain 3	Protein Coding	Q96MF2	47	GC12M057243	3.817778111	https://www.genecards.org/cgi-bin/carddisp.pl?gene=STAC3
UNC13C	Unc-13 Homolog C	Protein Coding	Q8NB66	47	GC15P175453	3.817778111	https://www.genecards.org/cgi-bin/carddisp.pl?gene=UNC13C
TRPC7	Transient Receptor Potential Cation Channel Subfamily C Member 7	Protein Coding	Q9HCX4	46	GC05M136212	3.817778111	https://www.genecards.org/cgi-bin/carddisp.pl?gene=TRPC7
DEF8	Differentially Expressed In FDCP 8 Homolog	Protein Coding	Q6ZN54	44	GC16P107100	3.817778111	https://www.genecards.org/cgi-bin/carddisp.pl?gene=DEF8
GMIP	GEM Interacting Protein	Protein Coding	Q9P107	43	GC19M019629	3.817778111	https://www.genecards.org/cgi-bin/carddisp.pl?gene=GMIP
PLEKHM3	Pleckstrin Homology Domain Containing M3	Protein Coding	Q6ZWE6	41	GC02M207822	3.817778111	https://www.genecards.org/cgi-bin/carddisp.pl?gene=PLEKHM3
CYB5A	Cytochrome B5 Type A	Protein Coding	P00167	56	GC18M074250	3.755125284	https://www.genecards.org/cgi-bin/carddisp.pl?gene=CYB5A
PRDX6	Peroxiredoxin 6	Protein Coding	P30041	59	GC01P173477	3.74241972	https://www.genecards.org/cgi-bin/carddisp.pl?gene=PRDX6
AGPS	Alkylglycerone Phosphate Synthase	Protein Coding	O00116	55	GC02P177392	3.74037385	https://www.genecards.org/cgi-bin/carddisp.pl?gene=AGPS
NAGA	Alpha-N-Acetylgalactosaminidase	Protein Coding	P17050	58	GC22M042058	3.733193636	https://www.genecards.org/cgi-bin/carddisp.pl?gene=NAGA
RGS19	Regulator Of G Protein Signaling 19	Protein Coding	P49795	52	GC20M064073	3.726215363	https://www.genecards.org/cgi-bin/carddisp.pl?gene=RGS19
GLB1	Galactosidase Beta 1	Protein Coding	P16278	62	GC03M032963	3.72197175	https://www.genecards.org/cgi-bin/carddisp.pl?gene=GLB1
HEXB	Hexosaminidase Subunit Beta	Protein Coding	P07686	60	GC05P074640	3.72197175	https://www.genecards.org/cgi-bin/carddisp.pl?gene=HEXB
HEXA	Hexosaminidase Subunit Alpha	Protein Coding	P06865	59	GC15M072340	3.72197175	https://www.genecards.org/cgi-bin/carddisp.pl?gene=HEXA
NEU1	Neuraminidase 1	Protein Coding	Q99519	59	GC06M031857	3.72197175	https://www.genecards.org/cgi-bin/carddisp.pl?gene=NEU1
GCK	Glucokinase	Protein Coding	P35557	62	GC07M045514	3.695420742	https://www.genecards.org/cgi-bin/carddisp.pl?gene=GCK
STING1	Stimulator Of Interferon Response CGAMP Interactor 1	Protein Coding	Q86WV6	54	GC05M139497	3.694632769	https://www.genecards.org/cgi-bin/carddisp.pl?gene=STING1
S1PR1	Sphingosine-1-Phosphate Receptor 1	Protein Coding	P21453	58	GC01P101236	3.687716722	https://www.genecards.org/cgi-bin/carddisp.pl?gene=S1PR1
DGKZ	Diacylglycerol Kinase Zeta	Protein Coding	Q13574	56	GC11P046332	3.685901165	https://www.genecards.org/cgi-bin/carddisp.pl?gene=DGKZ
STK16	Serine/Threonine Kinase 16	Protein Coding	O75716	52	GC02P220146	3.68563962	https://www.genecards.org/cgi-bin/carddisp.pl?gene=STK16
ZAP70	Zeta Chain Of T Cell Receptor Associated Protein Kinase 70	Protein Coding	P43403	64	GC02P098600	3.665494919	https://www.genecards.org/cgi-bin/carddisp.pl?gene=ZAP70
COASY	Coenzyme A Synthase	Protein Coding	Q13057	57	GC17P042561	3.665494919	https://www.genecards.org/cgi-bin/carddisp.pl?gene=COASY
CAV3	Caveolin 3	Protein Coding	P56539	56	GC03P008733	3.665494919	https://www.genecards.org/cgi-bin/carddisp.pl?gene=CAV3
CD151	CD151 Molecule (Raph Blood Group)	Protein Coding	P48509	55	GC11P014057	3.665388107	https://www.genecards.org/cgi-bin/carddisp.pl?gene=CD151
CD81	CD81 Molecule	Protein Coding	P60033	59	GC11P014123	3.630263567	https://www.genecards.org/cgi-bin/carddisp.pl?gene=CD81
EFR3A	EFR3 Homolog A	Protein Coding	Q14156	47	GC08P131904	3.628262043	https://www.genecards.org/cgi-bin/carddisp.pl?gene=EFR3A
SFTPC	Surfactant Protein C	Protein Coding	P11686	52	GC08P022156	3.623956203	https://www.genecards.org/cgi-bin/carddisp.pl?gene=SFTPC
CALM1	Calmodulin 1	Protein Coding	P0DP23	58	GC14P090396	3.604356289	https://www.genecards.org/cgi-bin/carddisp.pl?gene=CALM1
ZDHHC11B	Zinc Finger DHHC-Type Containing 11B	Protein Coding	P0C7U3	33	GC05M000710	3.588772297	https://www.genecards.org/cgi-bin/carddisp.pl?gene=ZDHHC11B
KCND2	Potassium Voltage-Gated Channel Subfamily D Member 2	Protein Coding	Q9NZV8	55	GC07P120273	3.567910671	https://www.genecards.org/cgi-bin/carddisp.pl?gene=KCND2
ACACA	Acetyl-CoA Carboxylase Alpha	Protein Coding	Q13085	62	GC17M037084	3.56597662	https://www.genecards.org/cgi-bin/carddisp.pl?gene=ACACA
NCDN	Neurochondrin	Protein Coding	Q9UBB6	50	GC01P035557	3.565167904	https://www.genecards.org/cgi-bin/carddisp.pl?gene=NCDN
BACE1	Beta-Secretase 1	Protein Coding	P56817	59	GC11M117285	3.557884455	https://www.genecards.org/cgi-bin/carddisp.pl?gene=BACE1
SMPD2	Sphingomyelin Phosphodiesterase 2	Protein Coding	O60906	53	GC06P109440	3.54454565	https://www.genecards.org/cgi-bin/carddisp.pl?gene=SMPD2
CANX	Calnexin	Protein Coding	P27824	58	GC05P179678	3.526140928	https://www.genecards.org/cgi-bin/carddisp.pl?gene=CANX
KCNH2	Potassium Voltage-Gated Channel Subfamily H Member 2	Protein Coding	Q12809	63	GC07M150944	3.524679184	https://www.genecards.org/cgi-bin/carddisp.pl?gene=KCNH2
PHGDH	Phosphoglycerate Dehydrogenase	Protein Coding	O43175	63	GC01P119674	3.524679184	https://www.genecards.org/cgi-bin/carddisp.pl?gene=PHGDH
CD40LG	CD40 Ligand	Protein Coding	P29965	62	GC0XP136649	3.524679184	https://www.genecards.org/cgi-bin/carddisp.pl?gene=CD40LG
F9	Coagulation Factor IX	Protein Coding	P00740	60	GC0XP139530	3.524679184	https://www.genecards.org/cgi-bin/carddisp.pl?gene=F9
ALDH3A2	Aldehyde Dehydrogenase 3 Family Member A2	Protein Coding	P51648	59	GC17P019648	3.524679184	https://www.genecards.org/cgi-bin/carddisp.pl?gene=ALDH3A2
KCNE1	Potassium Voltage-Gated Channel Subfamily E Regulatory Subunit 1	Protein Coding	P15382	57	GC21M034446	3.524679184	https://www.genecards.org/cgi-bin/carddisp.pl?gene=KCNE1
PEX5	Peroxisomal Biogenesis Factor 5	Protein Coding	P50542	57	GC12P046803	3.524679184	https://www.genecards.org/cgi-bin/carddisp.pl?gene=PEX5
SGCA	Sarcoglycan Alpha	Protein Coding	Q16586	54	GC17P050164	3.524679184	https://www.genecards.org/cgi-bin/carddisp.pl?gene=SGCA
TTC7A	Tetratricopeptide Repeat Domain 7A	Protein Coding	Q9ULT0	51	GC02P046923	3.524679184	https://www.genecards.org/cgi-bin/carddisp.pl?gene=TTC7A
PIK3C2A	Phosphatidylinositol-4-Phosphate 3-Kinase Catalytic Subunit Type 2 Alpha	Protein Coding	O00443	59	GC11M018024	3.509130478	https://www.genecards.org/cgi-bin/carddisp.pl?gene=PIK3C2A
LAMTOR1	Late Endosomal/Lysosomal Adaptor, MAPK And MTOR Activator 1	Protein Coding	Q6IAA8	45	GC11M072085	3.494922638	https://www.genecards.org/cgi-bin/carddisp.pl?gene=LAMTOR1
VAV1	Vav Guanine Nucleotide Exchange Factor 1	Protein Coding	P15498	58	GC19P006772	3.485173941	https://www.genecards.org/cgi-bin/carddisp.pl?gene=VAV1
UGT2B7	UDP Glucuronosyltransferase Family 2 Member B7	Protein Coding	P16662	55	GC04P069051	3.483090401	https://www.genecards.org/cgi-bin/carddisp.pl?gene=UGT2B7
UGT2B15	UDP Glucuronosyltransferase Family 2 Member B15	Protein Coding	P54855	54	GC04M068646	3.483090401	https://www.genecards.org/cgi-bin/carddisp.pl?gene=UGT2B15
UGT2B17	UDP Glucuronosyltransferase Family 2 Member B17	Protein Coding	O75795	52	GC04M068537	3.483090401	https://www.genecards.org/cgi-bin/carddisp.pl?gene=UGT2B17
UGT2B4	UDP Glucuronosyltransferase Family 2 Member B4	Protein Coding	P06133	51	GC04M069484	3.483090401	https://www.genecards.org/cgi-bin/carddisp.pl?gene=UGT2B4
UGT2B28	UDP Glucuronosyltransferase Family 2 Member B28	Protein Coding	Q9BY64	50	GC04P069280	3.483090401	https://www.genecards.org/cgi-bin/carddisp.pl?gene=UGT2B28
UGT2B11	UDP Glucuronosyltransferase Family 2 Member B11	Protein Coding	O75310	49	GC04M069199	3.483090401	https://www.genecards.org/cgi-bin/carddisp.pl?gene=UGT2B11
UGT2A3	UDP Glucuronosyltransferase Family 2 Member A3	Protein Coding	Q6UWM9	48	GC04M068928	3.483090401	https://www.genecards.org/cgi-bin/carddisp.pl?gene=UGT2A3
UGT2A1	UDP Glucuronosyltransferase Family 2 Member A1 Complex Locus	Protein Coding	P0DTE4	41	GC04M069588	3.483090401	https://www.genecards.org/cgi-bin/carddisp.pl?gene=UGT2A1
MAP2K1	Mitogen-Activated Protein Kinase Kinase 1	Protein Coding	Q02750	67	GC15P066386	3.468338966	https://www.genecards.org/cgi-bin/carddisp.pl?gene=MAP2K1
PTPN11	Protein Tyrosine Phosphatase Non-Receptor Type 11	Protein Coding	Q06124	66	GC12P112418	3.468338966	https://www.genecards.org/cgi-bin/carddisp.pl?gene=PTPN11
NOTCH1	Notch Receptor 1	Protein Coding	P46531	65	GC09M138976	3.468338966	https://www.genecards.org/cgi-bin/carddisp.pl?gene=NOTCH1
PTPRC	Protein Tyrosine Phosphatase Receptor Type C	Protein Coding	P08575	65	GC01P198607	3.468338966	https://www.genecards.org/cgi-bin/carddisp.pl?gene=PTPRC
TH	Tyrosine Hydroxylase	Protein Coding	P07101	63	GC11M002163	3.468338966	https://www.genecards.org/cgi-bin/carddisp.pl?gene=TH
CD247	CD247 Molecule	Protein Coding	P20963	62	GC01M167399	3.468338966	https://www.genecards.org/cgi-bin/carddisp.pl?gene=CD247
NPC1	NPC Intracellular Cholesterol Transporter 1	Protein Coding	O15118	62	GC18M023506	3.468338966	https://www.genecards.org/cgi-bin/carddisp.pl?gene=NPC1
ACTA2	Actin Alpha 2, Smooth Muscle	Protein Coding	P62736	61	GC10M088935	3.468338966	https://www.genecards.org/cgi-bin/carddisp.pl?gene=ACTA2
CHAT	Choline O-Acetyltransferase	Protein Coding	P28329	61	GC10P049609	3.468338966	https://www.genecards.org/cgi-bin/carddisp.pl?gene=CHAT
JUP	Junction Plakoglobin	Protein Coding	P14923	61	GC17M041754	3.468338966	https://www.genecards.org/cgi-bin/carddisp.pl?gene=JUP
KCNJ2	Potassium Inwardly Rectifying Channel Subfamily J Member 2	Protein Coding	P63252	61	GC17P070168	3.468338966	https://www.genecards.org/cgi-bin/carddisp.pl?gene=KCNJ2
NR2F2	Nuclear Receptor Subfamily 2 Group F Member 2	Protein Coding	P24468	61	GC15P096325	3.468338966	https://www.genecards.org/cgi-bin/carddisp.pl?gene=NR2F2
POR	Cytochrome P450 Oxidoreductase	Protein Coding	P16435	61	GC07P075899	3.468338966	https://www.genecards.org/cgi-bin/carddisp.pl?gene=POR
SLC25A4	Solute Carrier Family 25 Member 4	Protein Coding	P12235	61	GC04P185143	3.468338966	https://www.genecards.org/cgi-bin/carddisp.pl?gene=SLC25A4
TTR	Transthyretin	Protein Coding	P02766	61	GC18P031557	3.468338966	https://www.genecards.org/cgi-bin/carddisp.pl?gene=TTR
VLDLR	Very Low Density Lipoprotein Receptor	Protein Coding	P98155	61	GC09P002611	3.468338966	https://www.genecards.org/cgi-bin/carddisp.pl?gene=VLDLR
VCL	Vinculin	Protein Coding	P18206	60	GC10P073995	3.468338966	https://www.genecards.org/cgi-bin/carddisp.pl?gene=VCL
MYH6	Myosin Heavy Chain 6	Protein Coding	P13533	59	GC14M023381	3.468338966	https://www.genecards.org/cgi-bin/carddisp.pl?gene=MYH6
PYGM	Glycogen Phosphorylase, Muscle Associated	Protein Coding	P11217	59	GC11M064746	3.468338966	https://www.genecards.org/cgi-bin/carddisp.pl?gene=PYGM
GJB2	Gap Junction Protein Beta 2	Protein Coding	P29033	58	GC13M020187	3.468338966	https://www.genecards.org/cgi-bin/carddisp.pl?gene=GJB2
NPPA	Natriuretic Peptide A	Protein Coding	P01160	57	GC01M019842	3.468338966	https://www.genecards.org/cgi-bin/carddisp.pl?gene=NPPA
SLC17A5	Solute Carrier Family 17 Member 5	Protein Coding	Q9NRA2	57	GC06M073593	3.468338966	https://www.genecards.org/cgi-bin/carddisp.pl?gene=SLC17A5
TAT	Tyrosine Aminotransferase	Protein Coding	P17735	57	GC16M071565	3.468338966	https://www.genecards.org/cgi-bin/carddisp.pl?gene=TAT
GFM1	G Elongation Factor Mitochondrial 1	Protein Coding	Q96RP9	56	GC03P158644	3.468338966	https://www.genecards.org/cgi-bin/carddisp.pl?gene=GFM1
LRPPRC	Leucine Rich Pentatricopeptide Repeat Containing	Protein Coding	P42704	54	GC02M043886	3.468338966	https://www.genecards.org/cgi-bin/carddisp.pl?gene=LRPPRC
RAPSN	Receptor Associated Protein Of The Synapse	Protein Coding	Q13702	54	GC11M132471	3.468338966	https://www.genecards.org/cgi-bin/carddisp.pl?gene=RAPSN
TTPA	Alpha Tocopherol Transfer Protein	Protein Coding	P49638	54	GC08M063048	3.468338966	https://www.genecards.org/cgi-bin/carddisp.pl?gene=TTPA
SHOC2	SHOC2 Leucine Rich Repeat Scaffold Protein	Protein Coding	Q9UQ13	53	GC10P110919	3.468338966	https://www.genecards.org/cgi-bin/carddisp.pl?gene=SHOC2
GLUL	Glutamate-Ammonia Ligase	Protein Coding	P15104	61	GC01M182378	3.444115162	https://www.genecards.org/cgi-bin/carddisp.pl?gene=GLUL
GAD2	Glutamate Decarboxylase 2	Protein Coding	Q05329	56	GC10P026216	3.417426109	https://www.genecards.org/cgi-bin/carddisp.pl?gene=GAD2
CRAT	Carnitine O-Acetyltransferase	Protein Coding	P43155	58	GC09M129094	3.379479408	https://www.genecards.org/cgi-bin/carddisp.pl?gene=CRAT
FADS1	Fatty Acid Desaturase 1	Protein Coding	O60427	54	GC11M061799	3.379240036	https://www.genecards.org/cgi-bin/carddisp.pl?gene=FADS1
ACSL5	Acyl-CoA Synthetase Long Chain Family Member 5	Protein Coding	Q9ULC5	55	GC10P112374	3.347990036	https://www.genecards.org/cgi-bin/carddisp.pl?gene=ACSL5
CERS6	Ceramide Synthase 6	Protein Coding	Q6ZMG9	50	GC02P168478	3.342333317	https://www.genecards.org/cgi-bin/carddisp.pl?gene=CERS6
CNR1	Cannabinoid Receptor 1	Protein Coding	P21554	59	GC06M088139	3.341429472	https://www.genecards.org/cgi-bin/carddisp.pl?gene=CNR1
MAP2K2	Mitogen-Activated Protein Kinase Kinase 2	Protein Coding	P36507	67	GC19M004090	3.332321405	https://www.genecards.org/cgi-bin/carddisp.pl?gene=MAP2K2
ATM	ATM Serine/Threonine Kinase	Protein Coding	Q13315	66	GC11P108223	3.332321405	https://www.genecards.org/cgi-bin/carddisp.pl?gene=ATM
IKBKB	Inhibitor Of Nuclear Factor Kappa B Kinase Subunit Beta	Protein Coding	O14920	66	GC08P042271	3.332321405	https://www.genecards.org/cgi-bin/carddisp.pl?gene=IKBKB
SMAD3	SMAD Family Member 3	Protein Coding	P84022	66	GC15P067063	3.332321405	https://www.genecards.org/cgi-bin/carddisp.pl?gene=SMAD3
SMAD4	SMAD Family Member 4	Protein Coding	Q13485	66	GC18P051028	3.332321405	https://www.genecards.org/cgi-bin/carddisp.pl?gene=SMAD4
TGFBR1	Transforming Growth Factor Beta Receptor 1	Protein Coding	P36897	66	GC09P103929	3.332321405	https://www.genecards.org/cgi-bin/carddisp.pl?gene=TGFBR1
JAK3	Janus Kinase 3	Protein Coding	P52333	65	GC19M017824	3.332321405	https://www.genecards.org/cgi-bin/carddisp.pl?gene=JAK3
MYLK	Myosin Light Chain Kinase	Protein Coding	Q15746	65	GC03M123610	3.332321405	https://www.genecards.org/cgi-bin/carddisp.pl?gene=MYLK
RPS6KA3	Ribosomal Protein S6 Kinase A3	Protein Coding	P51812	65	GC0XM020149	3.332321405	https://www.genecards.org/cgi-bin/carddisp.pl?gene=RPS6KA3
SMAD2	SMAD Family Member 2	Protein Coding	Q15796	65	GC18M047809	3.332321405	https://www.genecards.org/cgi-bin/carddisp.pl?gene=SMAD2
DNMT3B	DNA Methyltransferase 3 Beta	Protein Coding	Q9UBC3	64	GC20P032762	3.332321405	https://www.genecards.org/cgi-bin/carddisp.pl?gene=DNMT3B
DPYD	Dihydropyrimidine Dehydrogenase	Protein Coding	Q12882	64	GC01M097015	3.332321405	https://www.genecards.org/cgi-bin/carddisp.pl?gene=DPYD
SOS1	SOS Ras/Rac Guanine Nucleotide Exchange Factor 1	Protein Coding	Q07889	64	GC02M039339	3.332321405	https://www.genecards.org/cgi-bin/carddisp.pl?gene=SOS1
TGFB2	Transforming Growth Factor Beta 2	Protein Coding	P61812	64	GC01P218345	3.332321405	https://www.genecards.org/cgi-bin/carddisp.pl?gene=TGFB2
ADA	Adenosine Deaminase	Protein Coding	P00813	63	GC20M044620	3.332321405	https://www.genecards.org/cgi-bin/carddisp.pl?gene=ADA
ALPL	Alkaline Phosphatase, Biomineralization Associated	Protein Coding	P05186	63	GC01P021508	3.332321405	https://www.genecards.org/cgi-bin/carddisp.pl?gene=ALPL
CD40	CD40 Molecule	Protein Coding	P25942	63	GC20P046118	3.332321405	https://www.genecards.org/cgi-bin/carddisp.pl?gene=CD40
DDC	Dopa Decarboxylase	Protein Coding	P20711	63	GC07M050458	3.332321405	https://www.genecards.org/cgi-bin/carddisp.pl?gene=DDC
DSP	Desmoplakin	Protein Coding	P15924	63	GC06P007541	3.332321405	https://www.genecards.org/cgi-bin/carddisp.pl?gene=DSP
GAA	Alpha Glucosidase	Protein Coding	P10253	63	GC17P080101	3.332321405	https://www.genecards.org/cgi-bin/carddisp.pl?gene=GAA
IL2RA	Interleukin 2 Receptor Subunit Alpha	Protein Coding	P01589	63	GC10M006010	3.332321405	https://www.genecards.org/cgi-bin/carddisp.pl?gene=IL2RA
JAG1	Jagged Canonical Notch Ligand 1	Protein Coding	P78504	63	GC20M010637	3.332321405	https://www.genecards.org/cgi-bin/carddisp.pl?gene=JAG1
PRKDC	Protein Kinase, DNA-Activated, Catalytic Subunit	Protein Coding	P78527	63	GC08M047773	3.332321405	https://www.genecards.org/cgi-bin/carddisp.pl?gene=PRKDC
PRKG1	Protein Kinase CGMP-Dependent 1	Protein Coding	Q13976	63	GC10P051005	3.332321405	https://www.genecards.org/cgi-bin/carddisp.pl?gene=PRKG1
TF	Transferrin	Protein Coding	P02787	63	GC03P140959	3.332321405	https://www.genecards.org/cgi-bin/carddisp.pl?gene=TF
ARG1	Arginase 1	Protein Coding	P05089	62	GC06P158145	3.332321405	https://www.genecards.org/cgi-bin/carddisp.pl?gene=ARG1
BLM	BLM RecQ Like Helicase	Protein Coding	P54132	62	GC15P090717	3.332321405	https://www.genecards.org/cgi-bin/carddisp.pl?gene=BLM
BRIP1	BRCA1 Interacting Helicase 1	Protein Coding	Q9BX63	62	GC17M061679	3.332321405	https://www.genecards.org/cgi-bin/carddisp.pl?gene=BRIP1
CAD	Carbamoyl-Phosphate Synthetase 2, Aspartate Transcarbamylase, And Dihydroorotase	Protein Coding	P27708	62	GC02P027217	3.332321405	https://www.genecards.org/cgi-bin/carddisp.pl?gene=CAD
CYBB	Cytochrome B-245 Beta Chain	Protein Coding	P04839	62	GC0XP037780	3.332321405	https://www.genecards.org/cgi-bin/carddisp.pl?gene=CYBB
CYP17A1	Cytochrome P450 Family 17 Subfamily A Member 1	Protein Coding	P05093	62	GC10M102830	3.332321405	https://www.genecards.org/cgi-bin/carddisp.pl?gene=CYP17A1
DLD	Dihydrolipoamide Dehydrogenase	Protein Coding	P09622	62	GC07P109031	3.332321405	https://www.genecards.org/cgi-bin/carddisp.pl?gene=DLD
FANCA	FA Complementation Group A	Protein Coding	O15360	62	GC16M090235	3.332321405	https://www.genecards.org/cgi-bin/carddisp.pl?gene=FANCA
GATA4	GATA Binding Protein 4	Protein Coding	P43694	62	GC08P011676	3.332321405	https://www.genecards.org/cgi-bin/carddisp.pl?gene=GATA4
KCNQ1	Potassium Voltage-Gated Channel Subfamily Q Member 1	Protein Coding	P51787	62	GC11P002444	3.332321405	https://www.genecards.org/cgi-bin/carddisp.pl?gene=KCNQ1
PPIB	Peptidylprolyl Isomerase B	Protein Coding	P23284	62	GC15M064155	3.332321405	https://www.genecards.org/cgi-bin/carddisp.pl?gene=PPIB
PRKAG2	Protein Kinase AMP-Activated Non-Catalytic Subunit Gamma 2	Protein Coding	Q9UGJ0	62	GC07M151556	3.332321405	https://www.genecards.org/cgi-bin/carddisp.pl?gene=PRKAG2
SCN5A	Sodium Voltage-Gated Channel Alpha Subunit 5	Protein Coding	Q14524	62	GC03M038776	3.332321405	https://www.genecards.org/cgi-bin/carddisp.pl?gene=SCN5A
TNFSF11	TNF Superfamily Member 11	Protein Coding	O14788	62	GC13P042562	3.332321405	https://www.genecards.org/cgi-bin/carddisp.pl?gene=TNFSF11
ABCA3	ATP Binding Cassette Subfamily A Member 3	Protein Coding	Q99758	61	GC16M002275	3.332321405	https://www.genecards.org/cgi-bin/carddisp.pl?gene=ABCA3
ATP1B1	ATPase Na+/K+ Transporting Subunit Beta 1	Protein Coding	P05026	61	GC01P169105	3.332321405	https://www.genecards.org/cgi-bin/carddisp.pl?gene=ATP1B1
ATP7B	ATPase Copper Transporting Beta	Protein Coding	P35670	61	GC13M051930	3.332321405	https://www.genecards.org/cgi-bin/carddisp.pl?gene=ATP7B
BMP1	Bone Morphogenetic Protein 1	Protein Coding	P13497	61	GC08P022165	3.332321405	https://www.genecards.org/cgi-bin/carddisp.pl?gene=BMP1
CACNA1C	Calcium Voltage-Gated Channel Subunit Alpha1 C	Protein Coding	Q13936	61	GC12P001970	3.332321405	https://www.genecards.org/cgi-bin/carddisp.pl?gene=CACNA1C
COL3A1	Collagen Type III Alpha 1 Chain	Protein Coding	P02461	61	GC02P188974	3.332321405	https://www.genecards.org/cgi-bin/carddisp.pl?gene=COL3A1
CP	Ceruloplasmin	Protein Coding	P00450	61	GC03M149162	3.332321405	https://www.genecards.org/cgi-bin/carddisp.pl?gene=CP
CPS1	Carbamoyl-Phosphate Synthase 1	Protein Coding	P31327	61	GC02P210477	3.332321405	https://www.genecards.org/cgi-bin/carddisp.pl?gene=CPS1
CYP11A1	Cytochrome P450 Family 11 Subfamily A Member 1	Protein Coding	P05108	61	GC15M074337	3.332321405	https://www.genecards.org/cgi-bin/carddisp.pl?gene=CYP11A1
CYP1B1	Cytochrome P450 Family 1 Subfamily B Member 1	Protein Coding	Q16678	61	GC02M038066	3.332321405	https://www.genecards.org/cgi-bin/carddisp.pl?gene=CYP1B1
DHCR7	7-Dehydrocholesterol Reductase	Protein Coding	Q9UBM7	61	GC11M071428	3.332321405	https://www.genecards.org/cgi-bin/carddisp.pl?gene=DHCR7
ERCC2	ERCC Excision Repair 2, TFIIH Core Complex Helicase Subunit	Protein Coding	P18074	61	GC19M045349	3.332321405	https://www.genecards.org/cgi-bin/carddisp.pl?gene=ERCC2
FUCA1	Alpha-L-Fucosidase 1	Protein Coding	P04066	61	GC01M023845	3.332321405	https://www.genecards.org/cgi-bin/carddisp.pl?gene=FUCA1
GALNS	Galactosamine (N-Acetyl)-6-Sulfatase	Protein Coding	P34059	61	GC16M088813	3.332321405	https://www.genecards.org/cgi-bin/carddisp.pl?gene=GALNS
MYL2	Myosin Light Chain 2	Protein Coding	P10916	61	GC12M111857	3.332321405	https://www.genecards.org/cgi-bin/carddisp.pl?gene=MYL2
NBN	Nibrin	Protein Coding	O60934	61	GC08M089933	3.332321405	https://www.genecards.org/cgi-bin/carddisp.pl?gene=NBN
PFKM	Phosphofructokinase, Muscle	Protein Coding	P08237	61	GC12P048105	3.332321405	https://www.genecards.org/cgi-bin/carddisp.pl?gene=PFKM
SCN10A	Sodium Voltage-Gated Channel Alpha Subunit 10	Protein Coding	Q9Y5Y9	61	GC03M038781	3.332321405	https://www.genecards.org/cgi-bin/carddisp.pl?gene=SCN10A
SLC12A1	Solute Carrier Family 12 Member 1	Protein Coding	Q13621	61	GC15P175308	3.332321405	https://www.genecards.org/cgi-bin/carddisp.pl?gene=SLC12A1
STK4	Serine/Threonine Kinase 4	Protein Coding	Q13043	61	GC20P044966	3.332321405	https://www.genecards.org/cgi-bin/carddisp.pl?gene=STK4
TGFB3	Transforming Growth Factor Beta 3	Protein Coding	P10600	61	GC14M075958	3.332321405	https://www.genecards.org/cgi-bin/carddisp.pl?gene=TGFB3
TNNI3	Troponin I3, Cardiac Type	Protein Coding	P19429	61	GC19M055151	3.332321405	https://www.genecards.org/cgi-bin/carddisp.pl?gene=TNNI3
TNNT2	Troponin T2, Cardiac Type	Protein Coding	P45379	61	GC01M201359	3.332321405	https://www.genecards.org/cgi-bin/carddisp.pl?gene=TNNT2
TPM1	Tropomyosin 1	Protein Coding	P09493	61	GC15P183371	3.332321405	https://www.genecards.org/cgi-bin/carddisp.pl?gene=TPM1
TTN	Titin	Protein Coding	Q8WZ42	61	GC02M178525	3.332321405	https://www.genecards.org/cgi-bin/carddisp.pl?gene=TTN
TYR	Tyrosinase	Protein Coding	P14679	61	GC11P089177	3.332321405	https://www.genecards.org/cgi-bin/carddisp.pl?gene=TYR
WAS	WASP Actin Nucleation Promoting Factor	Protein Coding	P42768	61	GC0XP048676	3.332321405	https://www.genecards.org/cgi-bin/carddisp.pl?gene=WAS
ALDH7A1	Aldehyde Dehydrogenase 7 Family Member A1	Protein Coding	P49419	60	GC05M126541	3.332321405	https://www.genecards.org/cgi-bin/carddisp.pl?gene=ALDH7A1
CAPN3	Calpain 3	Protein Coding	P20807	60	GC15P042359	3.332321405	https://www.genecards.org/cgi-bin/carddisp.pl?gene=CAPN3
CTSA	Cathepsin A	Protein Coding	P10619	60	GC20P045890	3.332321405	https://www.genecards.org/cgi-bin/carddisp.pl?gene=CTSA
DES	Desmin	Protein Coding	P17661	60	GC02P219418	3.332321405	https://www.genecards.org/cgi-bin/carddisp.pl?gene=DES
ERCC3	ERCC Excision Repair 3, TFIIH Core Complex Helicase Subunit	Protein Coding	P19447	60	GC02M127257	3.332321405	https://www.genecards.org/cgi-bin/carddisp.pl?gene=ERCC3
FANCC	FA Complementation Group C	Protein Coding	Q00597	60	GC09M095099	3.332321405	https://www.genecards.org/cgi-bin/carddisp.pl?gene=FANCC
FOXP3	Forkhead Box P3	Protein Coding	Q9BZS1	60	GC0XM049250	3.332321405	https://www.genecards.org/cgi-bin/carddisp.pl?gene=FOXP3
GALK1	Galactokinase 1	Protein Coding	P51570	60	GC17M075751	3.332321405	https://www.genecards.org/cgi-bin/carddisp.pl?gene=GALK1
HCN4	Hyperpolarization Activated Cyclic Nucleotide Gated Potassium Channel 4	Protein Coding	Q9Y3Q4	60	GC15M073319	3.332321405	https://www.genecards.org/cgi-bin/carddisp.pl?gene=HCN4
IL2RG	Interleukin 2 Receptor Subunit Gamma	Protein Coding	P31785	60	GC0XM071111	3.332321405	https://www.genecards.org/cgi-bin/carddisp.pl?gene=IL2RG
KCNJ1	Potassium Inwardly Rectifying Channel Subfamily J Member 1	Protein Coding	P48048	60	GC11M134294	3.332321405	https://www.genecards.org/cgi-bin/carddisp.pl?gene=KCNJ1
KCNJ5	Potassium Inwardly Rectifying Channel Subfamily J Member 5	Protein Coding	P48544	60	GC11P128891	3.332321405	https://www.genecards.org/cgi-bin/carddisp.pl?gene=KCNJ5
L1CAM	L1 Cell Adhesion Molecule	Protein Coding	P32004	60	GC0XM153864	3.332321405	https://www.genecards.org/cgi-bin/carddisp.pl?gene=L1CAM
LOX	Lysyl Oxidase	Protein Coding	P28300	60	GC05M122063	3.332321405	https://www.genecards.org/cgi-bin/carddisp.pl?gene=LOX
MALT1	MALT1 Paracaspase	Protein Coding	Q9UDY8	60	GC18P058671	3.332321405	https://www.genecards.org/cgi-bin/carddisp.pl?gene=MALT1
MPL	MPL Proto-Oncogene, Thrombopoietin Receptor	Protein Coding	P40238	60	GC01P043337	3.332321405	https://www.genecards.org/cgi-bin/carddisp.pl?gene=MPL
NCF2	Neutrophil Cytosolic Factor 2	Protein Coding	P19878	60	GC01M186360	3.332321405	https://www.genecards.org/cgi-bin/carddisp.pl?gene=NCF2
NCF4	Neutrophil Cytosolic Factor 4	Protein Coding	Q15080	60	GC22P036860	3.332321405	https://www.genecards.org/cgi-bin/carddisp.pl?gene=NCF4
NF1	Neurofibromin 1	Protein Coding	P21359	60	GC17P031094	3.332321405	https://www.genecards.org/cgi-bin/carddisp.pl?gene=NF1
OAT	Ornithine Aminotransferase	Protein Coding	P04181	60	GC10M124397	3.332321405	https://www.genecards.org/cgi-bin/carddisp.pl?gene=OAT
PAH	Phenylalanine Hydroxylase	Protein Coding	P00439	60	GC12M102836	3.332321405	https://www.genecards.org/cgi-bin/carddisp.pl?gene=PAH
SGSH	N-Sulfoglucosamine Sulfohydrolase	Protein Coding	P51688	60	GC17M090525	3.332321405	https://www.genecards.org/cgi-bin/carddisp.pl?gene=SGSH
VRK1	VRK Serine/Threonine Kinase 1	Protein Coding	Q99986	60	GC14P096797	3.332321405	https://www.genecards.org/cgi-bin/carddisp.pl?gene=VRK1
WRN	WRN RecQ Like Helicase	Protein Coding	Q14191	60	GC08P031033	3.332321405	https://www.genecards.org/cgi-bin/carddisp.pl?gene=WRN
ABCD1	ATP Binding Cassette Subfamily D Member 1	Protein Coding	P33897	59	GC0XP153724	3.332321405	https://www.genecards.org/cgi-bin/carddisp.pl?gene=ABCD1
ACTN2	Actinin Alpha 2	Protein Coding	P35609	59	GC01P236686	3.332321405	https://www.genecards.org/cgi-bin/carddisp.pl?gene=ACTN2
AK2	Adenylate Kinase 2	Protein Coding	P54819	59	GC01M033007	3.332321405	https://www.genecards.org/cgi-bin/carddisp.pl?gene=AK2
ALDOB	Aldolase, Fructose-Bisphosphate B	Protein Coding	P05062	59	GC09M101420	3.332321405	https://www.genecards.org/cgi-bin/carddisp.pl?gene=ALDOB
ARSA	Arylsulfatase A	Protein Coding	P15289	59	GC22M050622	3.332321405	https://www.genecards.org/cgi-bin/carddisp.pl?gene=ARSA
ARSB	Arylsulfatase B	Protein Coding	P15848	59	GC05M078777	3.332321405	https://www.genecards.org/cgi-bin/carddisp.pl?gene=ARSB
ASNS	Asparagine Synthetase (Glutamine-Hydrolyzing)	Protein Coding	P08243	59	GC07M097854	3.332321405	https://www.genecards.org/cgi-bin/carddisp.pl?gene=ASNS
CACNA2D1	Calcium Voltage-Gated Channel Auxiliary Subunit Alpha2delta 1	Protein Coding	P54289	59	GC07M081946	3.332321405	https://www.genecards.org/cgi-bin/carddisp.pl?gene=CACNA2D1
CD3D	CD3 Delta Subunit Of T-Cell Receptor Complex	Protein Coding	P04234	59	GC11M118338	3.332321405	https://www.genecards.org/cgi-bin/carddisp.pl?gene=CD3D
CD3E	CD3 Epsilon Subunit Of T-Cell Receptor Complex	Protein Coding	P07766	59	GC11P118304	3.332321405	https://www.genecards.org/cgi-bin/carddisp.pl?gene=CD3E
CD3G	CD3 Gamma Subunit Of T-Cell Receptor Complex	Protein Coding	P09693	59	GC11P118344	3.332321405	https://www.genecards.org/cgi-bin/carddisp.pl?gene=CD3G
COL5A1	Collagen Type V Alpha 1 Chain	Protein Coding	P20908	59	GC09P134641	3.332321405	https://www.genecards.org/cgi-bin/carddisp.pl?gene=COL5A1
CYP27A1	Cytochrome P450 Family 27 Subfamily A Member 1	Protein Coding	Q02318	59	GC02P218781	3.332321405	https://www.genecards.org/cgi-bin/carddisp.pl?gene=CYP27A1
DDB2	Damage Specific DNA Binding Protein 2	Protein Coding	Q92466	59	GC11P048386	3.332321405	https://www.genecards.org/cgi-bin/carddisp.pl?gene=DDB2
ERCC4	ERCC Excision Repair 4, Endonuclease Catalytic Subunit	Protein Coding	Q92889	59	GC16P013920	3.332321405	https://www.genecards.org/cgi-bin/carddisp.pl?gene=ERCC4
ERCC6	ERCC Excision Repair 6, Chromatin Remodeling Factor	Protein Coding	Q03468	59	GC10M049454	3.332321405	https://www.genecards.org/cgi-bin/carddisp.pl?gene=ERCC6
FAH	Fumarylacetoacetate Hydrolase	Protein Coding	P16930	59	GC15P080152	3.332321405	https://www.genecards.org/cgi-bin/carddisp.pl?gene=FAH
FANCD2	FA Complementation Group D2	Protein Coding	Q9BXW9	59	GC03P010026	3.332321405	https://www.genecards.org/cgi-bin/carddisp.pl?gene=FANCD2
GALT	Galactose-1-Phosphate Uridylyltransferase	Protein Coding	P07902	59	GC09P060027	3.332321405	https://www.genecards.org/cgi-bin/carddisp.pl?gene=GALT
GAMT	Guanidinoacetate N-Methyltransferase	Protein Coding	Q14353	59	GC19M001397	3.332321405	https://www.genecards.org/cgi-bin/carddisp.pl?gene=GAMT
GATA6	GATA Binding Protein 6	Protein Coding	Q92908	59	GC18P022169	3.332321405	https://www.genecards.org/cgi-bin/carddisp.pl?gene=GATA6
GFPT1	Glutamine--Fructose-6-Phosphate Transaminase 1	Protein Coding	Q06210	59	GC02M069319	3.332321405	https://www.genecards.org/cgi-bin/carddisp.pl?gene=GFPT1
GLDC	Glycine Decarboxylase	Protein Coding	P23378	59	GC09M006522	3.332321405	https://www.genecards.org/cgi-bin/carddisp.pl?gene=GLDC
GSS	Glutathione Synthetase	Protein Coding	P48637	59	GC20M034928	3.332321405	https://www.genecards.org/cgi-bin/carddisp.pl?gene=GSS
HCFC1	Host Cell Factor C1	Protein Coding	P51610	59	GC0XM153947	3.332321405	https://www.genecards.org/cgi-bin/carddisp.pl?gene=HCFC1
HYAL1	Hyaluronidase 1	Protein Coding	Q12794	59	GC03M050299	3.332321405	https://www.genecards.org/cgi-bin/carddisp.pl?gene=HYAL1
IL7R	Interleukin 7 Receptor	Protein Coding	P16871	59	GC05P035852	3.332321405	https://www.genecards.org/cgi-bin/carddisp.pl?gene=IL7R
ITPA	Inosine Triphosphatase	Protein Coding	Q9BY32	59	GC20P009550	3.332321405	https://www.genecards.org/cgi-bin/carddisp.pl?gene=ITPA
LAMC2	Laminin Subunit Gamma 2	Protein Coding	Q13753	59	GC01P183186	3.332321405	https://www.genecards.org/cgi-bin/carddisp.pl?gene=LAMC2
LIFR	LIF Receptor Subunit Alpha	Protein Coding	P42702	59	GC05M038645	3.332321405	https://www.genecards.org/cgi-bin/carddisp.pl?gene=LIFR
LIG4	DNA Ligase 4	Protein Coding	P49917	59	GC13M108207	3.332321405	https://www.genecards.org/cgi-bin/carddisp.pl?gene=LIG4
MAT2A	Methionine Adenosyltransferase 2A	Protein Coding	P31153	59	GC02P086887	3.332321405	https://www.genecards.org/cgi-bin/carddisp.pl?gene=MAT2A
MYBPC3	Myosin Binding Protein C3	Protein Coding	Q14896	59	GC11M132468	3.332321405	https://www.genecards.org/cgi-bin/carddisp.pl?gene=MYBPC3
MYH11	Myosin Heavy Chain 11	Protein Coding	P35749	59	GC16M027496	3.332321405	https://www.genecards.org/cgi-bin/carddisp.pl?gene=MYH11
MYH7	Myosin Heavy Chain 7	Protein Coding	P12883	59	GC14M023412	3.332321405	https://www.genecards.org/cgi-bin/carddisp.pl?gene=MYH7
NPHS1	NPHS1 Adhesion Molecule, Nephrin	Protein Coding	O60500	59	GC19M035825	3.332321405	https://www.genecards.org/cgi-bin/carddisp.pl?gene=NPHS1
NR0B1	Nuclear Receptor Subfamily 0 Group B Member 1	Protein Coding	P51843	59	GC0XM030304	3.332321405	https://www.genecards.org/cgi-bin/carddisp.pl?gene=NR0B1
OTC	Ornithine Transcarbamylase	Protein Coding	P00480	59	GC0XP038345	3.332321405	https://www.genecards.org/cgi-bin/carddisp.pl?gene=OTC
PDHX	Pyruvate Dehydrogenase Complex Component X	Protein Coding	O00330	59	GC11P034894	3.332321405	https://www.genecards.org/cgi-bin/carddisp.pl?gene=PDHX
PPP1CB	Protein Phosphatase 1 Catalytic Subunit Beta	Protein Coding	P62140	59	GC02P029105	3.332321405	https://www.genecards.org/cgi-bin/carddisp.pl?gene=PPP1CB
PRF1	Perforin 1	Protein Coding	P14222	59	GC10M070597	3.332321405	https://www.genecards.org/cgi-bin/carddisp.pl?gene=PRF1
RYR2	Ryanodine Receptor 2	Protein Coding	Q92736	59	GC01P237042	3.332321405	https://www.genecards.org/cgi-bin/carddisp.pl?gene=RYR2
SLC6A8	Solute Carrier Family 6 Member 8	Protein Coding	P48029	59	GC0XP153750	3.332321405	https://www.genecards.org/cgi-bin/carddisp.pl?gene=SLC6A8
SMAD6	SMAD Family Member 6	Protein Coding	O43541	59	GC15P066702	3.332321405	https://www.genecards.org/cgi-bin/carddisp.pl?gene=SMAD6
TYMP	Thymidine Phosphorylase	Protein Coding	P19971	59	GC22M050525	3.332321405	https://www.genecards.org/cgi-bin/carddisp.pl?gene=TYMP
UNG	Uracil DNA Glycosylase	Protein Coding	P13051	59	GC12P109097	3.332321405	https://www.genecards.org/cgi-bin/carddisp.pl?gene=UNG
AGA	Aspartylglucosaminidase	Protein Coding	P20933	58	GC04M177430	3.332321405	https://www.genecards.org/cgi-bin/carddisp.pl?gene=AGA
AMPD2	Adenosine Monophosphate Deaminase 2	Protein Coding	Q01433	58	GC01P109616	3.332321405	https://www.genecards.org/cgi-bin/carddisp.pl?gene=AMPD2
ATP6V1E1	ATPase H+ Transporting V1 Subunit E1	Protein Coding	P36543	58	GC22M017592	3.332321405	https://www.genecards.org/cgi-bin/carddisp.pl?gene=ATP6V1E1
ATP7A	ATPase Copper Transporting Alpha	Protein Coding	Q04656	58	GC0XP078214	3.332321405	https://www.genecards.org/cgi-bin/carddisp.pl?gene=ATP7A
BTD	Biotinidase	Protein Coding	P43251	58	GC03P024338	3.332321405	https://www.genecards.org/cgi-bin/carddisp.pl?gene=BTD
CNTNAP2	Contactin Associated Protein 2	Protein Coding	Q9UHC6	58	GC07P146116	3.332321405	https://www.genecards.org/cgi-bin/carddisp.pl?gene=CNTNAP2
COL4A3	Collagen Type IV Alpha 3 Chain	Protein Coding	Q01955	58	GC02P227164	3.332321405	https://www.genecards.org/cgi-bin/carddisp.pl?gene=COL4A3
CRYAB	Crystallin Alpha B	Protein Coding	P02511	58	GC11M111908	3.332321405	https://www.genecards.org/cgi-bin/carddisp.pl?gene=CRYAB
CYBA	Cytochrome B-245 Alpha Chain	Protein Coding	P13498	58	GC16M088643	3.332321405	https://www.genecards.org/cgi-bin/carddisp.pl?gene=CYBA
CYP11B1	Cytochrome P450 Family 11 Subfamily B Member 1	Protein Coding	P15538	58	GC08M142872	3.332321405	https://www.genecards.org/cgi-bin/carddisp.pl?gene=CYP11B1
CYP27B1	Cytochrome P450 Family 27 Subfamily B Member 1	Protein Coding	O15528	58	GC12M059933	3.332321405	https://www.genecards.org/cgi-bin/carddisp.pl?gene=CYP27B1
CYP7B1	Cytochrome P450 Family 7 Subfamily B Member 1	Protein Coding	O75881	58	GC08M064587	3.332321405	https://www.genecards.org/cgi-bin/carddisp.pl?gene=CYP7B1
DOCK8	Dedicator Of Cytokinesis 8	Protein Coding	Q8NF50	58	GC09P000312	3.332321405	https://www.genecards.org/cgi-bin/carddisp.pl?gene=DOCK8
DSC2	Desmocollin 2	Protein Coding	Q02487	58	GC18M031058	3.332321405	https://www.genecards.org/cgi-bin/carddisp.pl?gene=DSC2
EMD	Emerin	Protein Coding	P50402	58	GC0XP154379	3.332321405	https://www.genecards.org/cgi-bin/carddisp.pl?gene=EMD
ERCC5	ERCC Excision Repair 5, Endonuclease	Protein Coding	P28715	58	GC13P102845	3.332321405	https://www.genecards.org/cgi-bin/carddisp.pl?gene=ERCC5
FANCL	FA Complementation Group L	Protein Coding	Q9NW38	58	GC02M058127	3.332321405	https://www.genecards.org/cgi-bin/carddisp.pl?gene=FANCL
FHL1	Four And A Half LIM Domains 1	Protein Coding	Q13642	58	GC0XP136146	3.332321405	https://www.genecards.org/cgi-bin/carddisp.pl?gene=FHL1
FMO3	Flavin Containing Dimethylaniline Monoxygenase 3	Protein Coding	P31513	58	GC01P171090	3.332321405	https://www.genecards.org/cgi-bin/carddisp.pl?gene=FMO3
GRHPR	Glyoxylate And Hydroxypyruvate Reductase	Protein Coding	Q9UBQ7	58	GC09P060117	3.332321405	https://www.genecards.org/cgi-bin/carddisp.pl?gene=GRHPR
HBB	Hemoglobin Subunit Beta	Protein Coding	P68871	58	GC11M013431	3.332321405	https://www.genecards.org/cgi-bin/carddisp.pl?gene=HBB
HELLS	Helicase, Lymphoid Specific	Protein Coding	Q9NRZ9	58	GC10P116226	3.332321405	https://www.genecards.org/cgi-bin/carddisp.pl?gene=HELLS
HINT1	Histidine Triad Nucleotide Binding Protein 1	Protein Coding	P49773	58	GC05M131159	3.332321405	https://www.genecards.org/cgi-bin/carddisp.pl?gene=HINT1
HPD	4-Hydroxyphenylpyruvate Dioxygenase	Protein Coding	P32754	58	GC12M121839	3.332321405	https://www.genecards.org/cgi-bin/carddisp.pl?gene=HPD
IDUA	Alpha-L-Iduronidase	Protein Coding	P35475	58	GC04P000986	3.332321405	https://www.genecards.org/cgi-bin/carddisp.pl?gene=IDUA
LAMB3	Laminin Subunit Beta 3	Protein Coding	Q13751	58	GC01M209614	3.332321405	https://www.genecards.org/cgi-bin/carddisp.pl?gene=LAMB3
MMUT	Methylmalonyl-CoA Mutase	Protein Coding	P22033	58	GC06M049430	3.332321405	https://www.genecards.org/cgi-bin/carddisp.pl?gene=MMUT
MTHFD1	Methylenetetrahydrofolate Dehydrogenase, Cyclohydrolase And Formyltetrahydrofolate Synthetase 1	Protein Coding	P11586	58	GC14P064388	3.332321405	https://www.genecards.org/cgi-bin/carddisp.pl?gene=MTHFD1
MYL3	Myosin Light Chain 3	Protein Coding	P08590	58	GC03M046836	3.332321405	https://www.genecards.org/cgi-bin/carddisp.pl?gene=MYL3
MYLK2	Myosin Light Chain Kinase 2	Protein Coding	Q9H1R3	58	GC20P031819	3.332321405	https://www.genecards.org/cgi-bin/carddisp.pl?gene=MYLK2
NDUFS7	NADH:Ubiquinone Oxidoreductase Core Subunit S7	Protein Coding	O75251	58	GC19P131856	3.332321405	https://www.genecards.org/cgi-bin/carddisp.pl?gene=NDUFS7
PHKG2	Phosphorylase Kinase Catalytic Subunit Gamma 2	Protein Coding	P15735	58	GC16P104985	3.332321405	https://www.genecards.org/cgi-bin/carddisp.pl?gene=PHKG2
PLOD1	Procollagen-Lysine,2-Oxoglutarate 5-Dioxygenase 1	Protein Coding	Q02809	58	GC01P011934	3.332321405	https://www.genecards.org/cgi-bin/carddisp.pl?gene=PLOD1
PNPO	Pyridoxamine 5'-Phosphate Oxidase	Protein Coding	Q9NVS9	58	GC17P047941	3.332321405	https://www.genecards.org/cgi-bin/carddisp.pl?gene=PNPO
POLH	DNA Polymerase Eta	Protein Coding	Q9Y253	58	GC06P043576	3.332321405	https://www.genecards.org/cgi-bin/carddisp.pl?gene=POLH
PRDM16	PR/SET Domain 16	Protein Coding	Q9HAZ2	58	GC01P059935	3.332321405	https://www.genecards.org/cgi-bin/carddisp.pl?gene=PRDM16
PTS	6-Pyruvoyltetrahydropterin Synthase	Protein Coding	Q03393	58	GC11P112226	3.332321405	https://www.genecards.org/cgi-bin/carddisp.pl?gene=PTS
QDPR	Quinoid Dihydropteridine Reductase	Protein Coding	P09417	58	GC04M017460	3.332321405	https://www.genecards.org/cgi-bin/carddisp.pl?gene=QDPR
RIT1	Ras Like Without CAAX 1	Protein Coding	Q92963	58	GC01M155897	3.332321405	https://www.genecards.org/cgi-bin/carddisp.pl?gene=RIT1
SCN2B	Sodium Voltage-Gated Channel Beta Subunit 2	Protein Coding	O60939	58	GC11M133811	3.332321405	https://www.genecards.org/cgi-bin/carddisp.pl?gene=SCN2B
SERPINF1	Serpin Family F Member 1	Protein Coding	P36955	58	GC17P132358	3.332321405	https://www.genecards.org/cgi-bin/carddisp.pl?gene=SERPINF1
SLC12A6	Solute Carrier Family 12 Member 6	Protein Coding	Q9UHW9	58	GC15M034229	3.332321405	https://www.genecards.org/cgi-bin/carddisp.pl?gene=SLC12A6
SLC19A3	Solute Carrier Family 19 Member 3	Protein Coding	Q9BZV2	58	GC02M227685	3.332321405	https://www.genecards.org/cgi-bin/carddisp.pl?gene=SLC19A3
SMARCAL1	SWI/SNF Related, Matrix Associated, Actin Dependent Regulator Of Chromatin, Subfamily A Like 1	Protein Coding	Q9NZC9	58	GC02P216412	3.332321405	https://www.genecards.org/cgi-bin/carddisp.pl?gene=SMARCAL1
SNTA1	Syntrophin Alpha 1	Protein Coding	Q13424	58	GC20M033407	3.332321405	https://www.genecards.org/cgi-bin/carddisp.pl?gene=SNTA1
TMPO	Thymopoietin	Protein Coding	P42166	58	GC12P098515	3.332321405	https://www.genecards.org/cgi-bin/carddisp.pl?gene=TMPO
XPA	XPA, DNA Damage Recognition And Repair Factor	Protein Coding	P23025	58	GC09M097654	3.332321405	https://www.genecards.org/cgi-bin/carddisp.pl?gene=XPA
XPC	XPC Complex Subunit, DNA Damage Recognition And Repair Factor	Protein Coding	Q01831	58	GC03M027401	3.332321405	https://www.genecards.org/cgi-bin/carddisp.pl?gene=XPC
ACTC1	Actin Alpha Cardiac Muscle 1	Protein Coding	P68032	57	GC15M034790	3.332321405	https://www.genecards.org/cgi-bin/carddisp.pl?gene=ACTC1
ALG1	ALG1 Chitobiosyldiphosphodolichol Beta-Mannosyltransferase	Protein Coding	Q9BT22	57	GC16P005033	3.332321405	https://www.genecards.org/cgi-bin/carddisp.pl?gene=ALG1
AP3B1	Adaptor Related Protein Complex 3 Subunit Beta 1	Protein Coding	O00203	57	GC05M078000	3.332321405	https://www.genecards.org/cgi-bin/carddisp.pl?gene=AP3B1
BGN	Biglycan	Protein Coding	P21810	57	GC0XP153494	3.332321405	https://www.genecards.org/cgi-bin/carddisp.pl?gene=BGN
CHRNE	Cholinergic Receptor Nicotinic Epsilon Subunit	Protein Coding	Q04844	57	GC17M004897	3.332321405	https://www.genecards.org/cgi-bin/carddisp.pl?gene=CHRNE
FA2H	Fatty Acid 2-Hydroxylase	Protein Coding	Q7L5A8	57	GC16M074712	3.332321405	https://www.genecards.org/cgi-bin/carddisp.pl?gene=FA2H
FLNC	Filamin C	Protein Coding	Q14315	57	GC07P128830	3.332321405	https://www.genecards.org/cgi-bin/carddisp.pl?gene=FLNC
GJA5	Gap Junction Protein Alpha 5	Protein Coding	P36382	57	GC01M147756	3.332321405	https://www.genecards.org/cgi-bin/carddisp.pl?gene=GJA5
GNS	Glucosamine (N-Acetyl)-6-Sulfatase	Protein Coding	P15586	57	GC12M064713	3.332321405	https://www.genecards.org/cgi-bin/carddisp.pl?gene=GNS
HSD3B2	Hydroxy-Delta-5-Steroid Dehydrogenase, 3 Beta- And Steroid Delta-Isomerase 2	Protein Coding	P26439	57	GC01P119414	3.332321405	https://www.genecards.org/cgi-bin/carddisp.pl?gene=HSD3B2
KCNA5	Potassium Voltage-Gated Channel Subfamily A Member 5	Protein Coding	P22460	57	GC12P005043	3.332321405	https://www.genecards.org/cgi-bin/carddisp.pl?gene=KCNA5
LAMA3	Laminin Subunit Alpha 3	Protein Coding	Q16787	57	GC18P023689	3.332321405	https://www.genecards.org/cgi-bin/carddisp.pl?gene=LAMA3
LIG3	DNA Ligase 3	Protein Coding	P49916	57	GC17P034980	3.332321405	https://www.genecards.org/cgi-bin/carddisp.pl?gene=LIG3
NDUFV1	NADH:Ubiquinone Oxidoreductase Core Subunit V1	Protein Coding	P49821	57	GC11P099156	3.332321405	https://www.genecards.org/cgi-bin/carddisp.pl?gene=NDUFV1
NKX2-5	NK2 Homeobox 5	Protein Coding	P52952	57	GC05M173232	3.332321405	https://www.genecards.org/cgi-bin/carddisp.pl?gene=NKX2-5
PCBD1	Pterin-4 Alpha-Carbinolamine Dehydratase 1	Protein Coding	P61457	57	GC10M070882	3.332321405	https://www.genecards.org/cgi-bin/carddisp.pl?gene=PCBD1
PEX1	Peroxisomal Biogenesis Factor 1	Protein Coding	O43933	57	GC07M092487	3.332321405	https://www.genecards.org/cgi-bin/carddisp.pl?gene=PEX1
PLOD2	Procollagen-Lysine,2-Oxoglutarate 5-Dioxygenase 2	Protein Coding	O00469	57	GC03M146035	3.332321405	https://www.genecards.org/cgi-bin/carddisp.pl?gene=PLOD2
SCO2	Synthesis Of Cytochrome C Oxidase 2	Protein Coding	O43819	57	GC22M050523	3.332321405	https://www.genecards.org/cgi-bin/carddisp.pl?gene=SCO2
SUOX	Sulfite Oxidase	Protein Coding	P51687	57	GC12P055997	3.332321405	https://www.genecards.org/cgi-bin/carddisp.pl?gene=SUOX
ABCC9	ATP Binding Cassette Subfamily C Member 9	Protein Coding	O60706	56	GC12M021797	3.332321405	https://www.genecards.org/cgi-bin/carddisp.pl?gene=ABCC9
AICDA	Activation Induced Cytidine Deaminase	Protein Coding	Q9GZX7	56	GC12M008602	3.332321405	https://www.genecards.org/cgi-bin/carddisp.pl?gene=AICDA
AIRE	Autoimmune Regulator	Protein Coding	O43918	56	GC21P044285	3.332321405	https://www.genecards.org/cgi-bin/carddisp.pl?gene=AIRE
ASL	Argininosuccinate Lyase	Protein Coding	P04424	56	GC07P066075	3.332321405	https://www.genecards.org/cgi-bin/carddisp.pl?gene=ASL
ASPA	Aspartoacylase	Protein Coding	P45381	56	GC17P003472	3.332321405	https://www.genecards.org/cgi-bin/carddisp.pl?gene=ASPA
BCS1L	BCS1 Homolog, Ubiquinol-Cytochrome C Reductase Complex Chaperone	Protein Coding	Q9Y276	56	GC02P218658	3.332321405	https://www.genecards.org/cgi-bin/carddisp.pl?gene=BCS1L
CALM2	Calmodulin 2	Protein Coding	P0DP24	56	GC02M047160	3.332321405	https://www.genecards.org/cgi-bin/carddisp.pl?gene=CALM2
CASQ2	Calsequestrin 2	Protein Coding	O14958	56	GC01M115700	3.332321405	https://www.genecards.org/cgi-bin/carddisp.pl?gene=CASQ2
CDH23	Cadherin Related 23	Protein Coding	Q9H251	56	GC10P071396	3.332321405	https://www.genecards.org/cgi-bin/carddisp.pl?gene=CDH23
CIITA	Class II Major Histocompatibility Complex Transactivator	Protein Coding	P33076	56	GC16P104250	3.332321405	https://www.genecards.org/cgi-bin/carddisp.pl?gene=CIITA
CLCN5	Chloride Voltage-Gated Channel 5	Protein Coding	P51795	56	GC0XP049922	3.332321405	https://www.genecards.org/cgi-bin/carddisp.pl?gene=CLCN5
COL4A5	Collagen Type IV Alpha 5 Chain	Protein Coding	P29400	56	GC0XP108439	3.332321405	https://www.genecards.org/cgi-bin/carddisp.pl?gene=COL4A5
COL5A2	Collagen Type V Alpha 2 Chain	Protein Coding	P05997	56	GC02M189031	3.332321405	https://www.genecards.org/cgi-bin/carddisp.pl?gene=COL5A2
COL7A1	Collagen Type VII Alpha 1 Chain	Protein Coding	Q02388	56	GC03M048564	3.332321405	https://www.genecards.org/cgi-bin/carddisp.pl?gene=COL7A1
CRLF1	Cytokine Receptor Like Factor 1	Protein Coding	O75462	56	GC19M018572	3.332321405	https://www.genecards.org/cgi-bin/carddisp.pl?gene=CRLF1
CTNS	Cystinosin, Lysosomal Cystine Transporter	Protein Coding	O60931	56	GC17P003636	3.332321405	https://www.genecards.org/cgi-bin/carddisp.pl?gene=CTNS
DCLRE1C	DNA Cross-Link Repair 1C	Protein Coding	Q96SD1	56	GC10M014897	3.332321405	https://www.genecards.org/cgi-bin/carddisp.pl?gene=DCLRE1C
DTNA	Dystrobrevin Alpha	Protein Coding	Q9Y4J8	56	GC18P034493	3.332321405	https://www.genecards.org/cgi-bin/carddisp.pl?gene=DTNA
EFEMP2	EGF Containing Fibulin Extracellular Matrix Protein 2	Protein Coding	O95967	56	GC11M132839	3.332321405	https://www.genecards.org/cgi-bin/carddisp.pl?gene=EFEMP2
EIF2B2	Eukaryotic Translation Initiation Factor 2B Subunit Beta	Protein Coding	P49770	56	GC14P075002	3.332321405	https://www.genecards.org/cgi-bin/carddisp.pl?gene=EIF2B2
EIF2B4	Eukaryotic Translation Initiation Factor 2B Subunit Delta	Protein Coding	Q9UI10	56	GC02M027364	3.332321405	https://www.genecards.org/cgi-bin/carddisp.pl?gene=EIF2B4
ELP1	Elongator Acetyltransferase Complex Subunit 1	Protein Coding	O95163	56	GC09M118460	3.332321405	https://www.genecards.org/cgi-bin/carddisp.pl?gene=ELP1
ERCC8	ERCC Excision Repair 8, CSA Ubiquitin Ligase Complex Subunit	Protein Coding	Q13216	56	GC05M060917	3.332321405	https://www.genecards.org/cgi-bin/carddisp.pl?gene=ERCC8
FANCG	FA Complementation Group G	Protein Coding	O15287	56	GC09M035073	3.332321405	https://www.genecards.org/cgi-bin/carddisp.pl?gene=FANCG
FMR1	Fragile X Messenger Ribonucleoprotein 1	Protein Coding	Q06787	56	GC0XP148000	3.332321405	https://www.genecards.org/cgi-bin/carddisp.pl?gene=FMR1
GBE1	1,4-Alpha-Glucan Branching Enzyme 1	Protein Coding	Q04446	56	GC03M081489	3.332321405	https://www.genecards.org/cgi-bin/carddisp.pl?gene=GBE1
HJV	Hemojuvelin BMP Co-Receptor	Protein Coding	Q6ZVN8	56	GC01M164625	3.332321405	https://www.genecards.org/cgi-bin/carddisp.pl?gene=HJV
KCNE3	Potassium Voltage-Gated Channel Subfamily E Regulatory Subunit 3	Protein Coding	Q9Y6H6	56	GC11M074454	3.332321405	https://www.genecards.org/cgi-bin/carddisp.pl?gene=KCNE3
LAMA4	Laminin Subunit Alpha 4	Protein Coding	Q16363	56	GC06M112107	3.332321405	https://www.genecards.org/cgi-bin/carddisp.pl?gene=LAMA4
MAN2B1	Mannosidase Alpha Class 2B Member 1	Protein Coding	O00754	56	GC19M100368	3.332321405	https://www.genecards.org/cgi-bin/carddisp.pl?gene=MAN2B1
MED12	Mediator Complex Subunit 12	Protein Coding	Q93074	56	GC0XP071118	3.332321405	https://www.genecards.org/cgi-bin/carddisp.pl?gene=MED12
MEFV	MEFV Innate Immunity Regulator, Pyrin	Protein Coding	O15553	56	GC16M027034	3.332321405	https://www.genecards.org/cgi-bin/carddisp.pl?gene=MEFV
MPI	Mannose Phosphate Isomerase	Protein Coding	P34949	56	GC15P074890	3.332321405	https://www.genecards.org/cgi-bin/carddisp.pl?gene=MPI
MTRR	5-Methyltetrahydrofolate-Homocysteine Methyltransferase Reductase	Protein Coding	Q9UBK8	56	GC05P007851	3.332321405	https://www.genecards.org/cgi-bin/carddisp.pl?gene=MTRR
MYO7A	Myosin VIIA	Protein Coding	Q13402	56	GC11P077128	3.332321405	https://www.genecards.org/cgi-bin/carddisp.pl?gene=MYO7A
NAGLU	N-Acetyl-Alpha-Glucosaminidase	Protein Coding	P54802	56	GC17P133798	3.332321405	https://www.genecards.org/cgi-bin/carddisp.pl?gene=NAGLU
OCA2	OCA2 Melanosomal Transmembrane Protein	Protein Coding	Q04671	56	GC15M028289	3.332321405	https://www.genecards.org/cgi-bin/carddisp.pl?gene=OCA2
OCRL	OCRL Inositol Polyphosphate-5-Phosphatase	Protein Coding	Q01968	56	GC0XP129539	3.332321405	https://www.genecards.org/cgi-bin/carddisp.pl?gene=OCRL
PEX14	Peroxisomal Biogenesis Factor 14	Protein Coding	O75381	56	GC01P010472	3.332321405	https://www.genecards.org/cgi-bin/carddisp.pl?gene=PEX14
PEX19	Peroxisomal Biogenesis Factor 19	Protein Coding	P40855	56	GC01M160276	3.332321405	https://www.genecards.org/cgi-bin/carddisp.pl?gene=PEX19
PEX2	Peroxisomal Biogenesis Factor 2	Protein Coding	P28328	56	GC08M076980	3.332321405	https://www.genecards.org/cgi-bin/carddisp.pl?gene=PEX2
PHKA2	Phosphorylase Kinase Regulatory Subunit Alpha 2	Protein Coding	P46019	56	GC0XM018892	3.332321405	https://www.genecards.org/cgi-bin/carddisp.pl?gene=PHKA2
PKP2	Plakophilin 2	Protein Coding	Q99959	56	GC12M032790	3.332321405	https://www.genecards.org/cgi-bin/carddisp.pl?gene=PKP2
POMGNT1	Protein O-Linked Mannose N-Acetylglucosaminyltransferase 1 (Beta 1,2-)	Protein Coding	Q8WZA1	56	GC01M046188	3.332321405	https://www.genecards.org/cgi-bin/carddisp.pl?gene=POMGNT1
POMT1	Protein O-Mannosyltransferase 1	Protein Coding	Q9Y6A1	56	GC09P131502	3.332321405	https://www.genecards.org/cgi-bin/carddisp.pl?gene=POMT1
PON2	Paraoxonase 2	Protein Coding	Q15165	56	GC07M095404	3.332321405	https://www.genecards.org/cgi-bin/carddisp.pl?gene=PON2
PYCR1	Pyrroline-5-Carboxylate Reductase 1	Protein Coding	P32322	56	GC17M081932	3.332321405	https://www.genecards.org/cgi-bin/carddisp.pl?gene=PYCR1
RAG1	Recombination Activating 1	Protein Coding	P15918	56	GC11P036554	3.332321405	https://www.genecards.org/cgi-bin/carddisp.pl?gene=RAG1
RDH12	Retinol Dehydrogenase 12	Protein Coding	Q96NR8	56	GC14P067701	3.332321405	https://www.genecards.org/cgi-bin/carddisp.pl?gene=RDH12
RLBP1	Retinaldehyde Binding Protein 1	Protein Coding	P12271	56	GC15M089209	3.332321405	https://www.genecards.org/cgi-bin/carddisp.pl?gene=RLBP1
RNASEH2A	Ribonuclease H2 Subunit A	Protein Coding	O75792	56	GC19P132436	3.332321405	https://www.genecards.org/cgi-bin/carddisp.pl?gene=RNASEH2A
SCN3B	Sodium Voltage-Gated Channel Beta Subunit 3	Protein Coding	Q9NY72	56	GC11M123629	3.332321405	https://www.genecards.org/cgi-bin/carddisp.pl?gene=SCN3B
SCN4B	Sodium Voltage-Gated Channel Beta Subunit 4	Protein Coding	Q8IWT1	56	GC11M133808	3.332321405	https://www.genecards.org/cgi-bin/carddisp.pl?gene=SCN4B
SGCD	Sarcoglycan Delta	Protein Coding	Q92629	56	GC05P156125	3.332321405	https://www.genecards.org/cgi-bin/carddisp.pl?gene=SGCD
SLC16A2	Solute Carrier Family 16 Member 2	Protein Coding	P36021	56	GC0XP074985	3.332321405	https://www.genecards.org/cgi-bin/carddisp.pl?gene=SLC16A2
SLC25A15	Solute Carrier Family 25 Member 15	Protein Coding	Q9Y619	56	GC13P040789	3.332321405	https://www.genecards.org/cgi-bin/carddisp.pl?gene=SLC25A15
SLC7A7	Solute Carrier Family 7 Member 7	Protein Coding	Q9UM01	56	GC14M022773	3.332321405	https://www.genecards.org/cgi-bin/carddisp.pl?gene=SLC7A7
SOS2	SOS Ras/Rho Guanine Nucleotide Exchange Factor 2	Protein Coding	Q07890	56	GC14M050117	3.332321405	https://www.genecards.org/cgi-bin/carddisp.pl?gene=SOS2
STXBP2	Syntaxin Binding Protein 2	Protein Coding	Q15833	56	GC19P132125	3.332321405	https://www.genecards.org/cgi-bin/carddisp.pl?gene=STXBP2
TCIRG1	T Cell Immune Regulator 1, ATPase H+ Transporting V0 Subunit A3	Protein Coding	Q13488	56	GC11P099181	3.332321405	https://www.genecards.org/cgi-bin/carddisp.pl?gene=TCIRG1
UNC13D	Unc-13 Homolog D	Protein Coding	Q70J99	56	GC17M075827	3.332321405	https://www.genecards.org/cgi-bin/carddisp.pl?gene=UNC13D
ADAMTS2	ADAM Metallopeptidase With Thrombospondin Type 1 Motif 2	Protein Coding	O95450	55	GC05M179110	3.332321405	https://www.genecards.org/cgi-bin/carddisp.pl?gene=ADAMTS2
ADGRG1	Adhesion G Protein-Coupled Receptor G1	Protein Coding	Q9Y653	55	GC16P057610	3.332321405	https://www.genecards.org/cgi-bin/carddisp.pl?gene=ADGRG1
AMT	Aminomethyltransferase	Protein Coding	P48728	55	GC03M054271	3.332321405	https://www.genecards.org/cgi-bin/carddisp.pl?gene=AMT
ARX	Aristaless Related Homeobox	Protein Coding	Q96QS3	55	GC0XM025003	3.332321405	https://www.genecards.org/cgi-bin/carddisp.pl?gene=ARX
ATP6V0A2	ATPase H+ Transporting V0 Subunit A2	Protein Coding	Q9Y487	55	GC12P123712	3.332321405	https://www.genecards.org/cgi-bin/carddisp.pl?gene=ATP6V0A2
ATP6V1B1	ATPase H+ Transporting V1 Subunit B1	Protein Coding	P15313	55	GC02P070935	3.332321405	https://www.genecards.org/cgi-bin/carddisp.pl?gene=ATP6V1B1
BAG3	BAG Cochaperone 3	Protein Coding	O95817	55	GC10P119651	3.332321405	https://www.genecards.org/cgi-bin/carddisp.pl?gene=BAG3
CLCN1	Chloride Voltage-Gated Channel 1	Protein Coding	P35523	55	GC07P143316	3.332321405	https://www.genecards.org/cgi-bin/carddisp.pl?gene=CLCN1
COL4A4	Collagen Type IV Alpha 4 Chain	Protein Coding	P53420	55	GC02M226973	3.332321405	https://www.genecards.org/cgi-bin/carddisp.pl?gene=COL4A4
CORO1A	Coronin 1A	Protein Coding	P31146	55	GC16P104933	3.332321405	https://www.genecards.org/cgi-bin/carddisp.pl?gene=CORO1A
CYP21A2	Cytochrome P450 Family 21 Subfamily A Member 2	Protein Coding	P08686	55	GC06P156268	3.332321405	https://www.genecards.org/cgi-bin/carddisp.pl?gene=CYP21A2
DYSF	Dysferlin	Protein Coding	O75923	55	GC02P071453	3.332321405	https://www.genecards.org/cgi-bin/carddisp.pl?gene=DYSF
EIF2B1	Eukaryotic Translation Initiation Factor 2B Subunit Alpha	Protein Coding	Q14232	55	GC12M123620	3.332321405	https://www.genecards.org/cgi-bin/carddisp.pl?gene=EIF2B1
EIF2B5	Eukaryotic Translation Initiation Factor 2B Subunit Epsilon	Protein Coding	Q13144	55	GC03P184135	3.332321405	https://www.genecards.org/cgi-bin/carddisp.pl?gene=EIF2B5
ELN	Elastin	Protein Coding	P15502	55	GC07P074027	3.332321405	https://www.genecards.org/cgi-bin/carddisp.pl?gene=ELN
EXOSC3	Exosome Component 3	Protein Coding	Q9NQT5	55	GC09M037772	3.332321405	https://www.genecards.org/cgi-bin/carddisp.pl?gene=EXOSC3
GALE	UDP-Galactose-4-Epimerase	Protein Coding	Q14376	55	GC01M023795	3.332321405	https://www.genecards.org/cgi-bin/carddisp.pl?gene=GALE
HAMP	Hepcidin Antimicrobial Peptide	Protein Coding	P81172	55	GC19P132915	3.332321405	https://www.genecards.org/cgi-bin/carddisp.pl?gene=HAMP
HAX1	HCLS1 Associated Protein X-1	Protein Coding	O00165	55	GC01P170399	3.332321405	https://www.genecards.org/cgi-bin/carddisp.pl?gene=HAX1
HBA1	Hemoglobin Subunit Alpha 1	Protein Coding	P69905	55	GC16P103971	3.332321405	https://www.genecards.org/cgi-bin/carddisp.pl?gene=HBA1
HLCS	Holocarboxylase Synthetase	Protein Coding	P50747	55	GC21M036750	3.332321405	https://www.genecards.org/cgi-bin/carddisp.pl?gene=HLCS
KCNJ8	Potassium Inwardly Rectifying Channel Subfamily J Member 8	Protein Coding	Q15842	55	GC12M021764	3.332321405	https://www.genecards.org/cgi-bin/carddisp.pl?gene=KCNJ8
LTBP4	Latent Transforming Growth Factor Beta Binding Protein 4	Protein Coding	Q8N2S1	55	GC19P040592	3.332321405	https://www.genecards.org/cgi-bin/carddisp.pl?gene=LTBP4
LZTR1	Leucine Zipper Like Post Translational Regulator 1	Protein Coding	Q8N653	55	GC22P080906	3.332321405	https://www.genecards.org/cgi-bin/carddisp.pl?gene=LZTR1
MAK	Male Germ Cell Associated Kinase	Protein Coding	P20794	55	GC06M010762	3.332321405	https://www.genecards.org/cgi-bin/carddisp.pl?gene=MAK
MANBA	Mannosidase Beta	Protein Coding	O00462	55	GC04M102631	3.332321405	https://www.genecards.org/cgi-bin/carddisp.pl?gene=MANBA
MFAP5	Microfibril Associated Protein 5	Protein Coding	Q13361	55	GC12M008637	3.332321405	https://www.genecards.org/cgi-bin/carddisp.pl?gene=MFAP5
MID1	Midline 1	Protein Coding	O15344	55	GC0XM010445	3.332321405	https://www.genecards.org/cgi-bin/carddisp.pl?gene=MID1
MMACHC	Metabolism Of Cobalamin Associated C	Protein Coding	Q9Y4U1	55	GC01P045500	3.332321405	https://www.genecards.org/cgi-bin/carddisp.pl?gene=MMACHC
MMADHC	Metabolism Of Cobalamin Associated D	Protein Coding	Q9H3L0	55	GC02M149569	3.332321405	https://www.genecards.org/cgi-bin/carddisp.pl?gene=MMADHC
MOCS2	Molybdenum Cofactor Synthesis 2	Protein Coding	O96033	55	GC05M053095	3.332321405	https://www.genecards.org/cgi-bin/carddisp.pl?gene=MOCS2
MTM1	Myotubularin 1	Protein Coding	Q13496	55	GC0XP150562	3.332321405	https://www.genecards.org/cgi-bin/carddisp.pl?gene=MTM1
NDUFS4	NADH:Ubiquinone Oxidoreductase Subunit S4	Protein Coding	O43181	55	GC05P053560	3.332321405	https://www.genecards.org/cgi-bin/carddisp.pl?gene=NDUFS4
NDUFS6	NADH:Ubiquinone Oxidoreductase Subunit S6	Protein Coding	O75380	55	GC05P001801	3.332321405	https://www.genecards.org/cgi-bin/carddisp.pl?gene=NDUFS6
NGLY1	N-Glycanase 1	Protein Coding	Q96IV0	55	GC03M025718	3.332321405	https://www.genecards.org/cgi-bin/carddisp.pl?gene=NGLY1
NPHP1	Nephrocystin 1	Protein Coding	O15259	55	GC02M110122	3.332321405	https://www.genecards.org/cgi-bin/carddisp.pl?gene=NPHP1
PEX7	Peroxisomal Biogenesis Factor 7	Protein Coding	O00628	55	GC06P136822	3.332321405	https://www.genecards.org/cgi-bin/carddisp.pl?gene=PEX7
PGM3	Phosphoglucomutase 3	Protein Coding	O95394	55	GC06M101016	3.332321405	https://www.genecards.org/cgi-bin/carddisp.pl?gene=PGM3
PHKB	Phosphorylase Kinase Regulatory Subunit Beta	Protein Coding	Q93100	55	GC16P105306	3.332321405	https://www.genecards.org/cgi-bin/carddisp.pl?gene=PHKB
POMT2	Protein O-Mannosyltransferase 2	Protein Coding	Q9UKY4	55	GC14M077274	3.332321405	https://www.genecards.org/cgi-bin/carddisp.pl?gene=POMT2
PUS1	Pseudouridine Synthase 1	Protein Coding	Q9Y606	55	GC12P131929	3.332321405	https://www.genecards.org/cgi-bin/carddisp.pl?gene=PUS1
RAB23	RAB23, Member RAS Oncogene Family	Protein Coding	Q9ULC3	55	GC06M100733	3.332321405	https://www.genecards.org/cgi-bin/carddisp.pl?gene=RAB23
SAMHD1	SAM And HD Domain Containing Deoxynucleoside Triphosphate Triphosphohydrolase 1	Protein Coding	Q9Y3Z3	55	GC20M036890	3.332321405	https://www.genecards.org/cgi-bin/carddisp.pl?gene=SAMHD1
SEPSECS	Sep (O-Phosphoserine) TRNA:Sec (Selenocysteine) TRNA Synthase	Protein Coding	Q9HD40	55	GC04M025121	3.332321405	https://www.genecards.org/cgi-bin/carddisp.pl?gene=SEPSECS
SLC26A2	Solute Carrier Family 26 Member 2	Protein Coding	P50443	55	GC05P155645	3.332321405	https://www.genecards.org/cgi-bin/carddisp.pl?gene=SLC26A2
SLC26A4	Solute Carrier Family 26 Member 4	Protein Coding	O43511	55	GC07P107660	3.332321405	https://www.genecards.org/cgi-bin/carddisp.pl?gene=SLC26A4
SLC46A1	Solute Carrier Family 46 Member 1	Protein Coding	Q96NT5	55	GC17M088840	3.332321405	https://www.genecards.org/cgi-bin/carddisp.pl?gene=SLC46A1
TBX1	T-Box Transcription Factor 1	Protein Coding	O43435	55	GC22P080835	3.332321405	https://www.genecards.org/cgi-bin/carddisp.pl?gene=TBX1
TMEM43	Transmembrane Protein 43	Protein Coding	Q9BTV4	55	GC03P024290	3.332321405	https://www.genecards.org/cgi-bin/carddisp.pl?gene=TMEM43
TRIM32	Tripartite Motif Containing 32	Protein Coding	Q13049	55	GC09P116687	3.332321405	https://www.genecards.org/cgi-bin/carddisp.pl?gene=TRIM32
TRPM4	Transient Receptor Potential Cation Channel Subfamily M Member 4	Protein Coding	Q8TD43	55	GC19P049157	3.332321405	https://www.genecards.org/cgi-bin/carddisp.pl?gene=TRPM4
TSFM	Ts Translation Elongation Factor, Mitochondrial	Protein Coding	P43897	55	GC12P057782	3.332321405	https://www.genecards.org/cgi-bin/carddisp.pl?gene=TSFM
ABCD4	ATP Binding Cassette Subfamily D Member 4	Protein Coding	O14678	54	GC14M074285	3.332321405	https://www.genecards.org/cgi-bin/carddisp.pl?gene=ABCD4
ALOX12B	Arachidonate 12-Lipoxygenase, 12R Type	Protein Coding	O75342	54	GC17M088324	3.332321405	https://www.genecards.org/cgi-bin/carddisp.pl?gene=ALOX12B
ANK2	Ankyrin 2	Protein Coding	Q01484	54	GC04P112769	3.332321405	https://www.genecards.org/cgi-bin/carddisp.pl?gene=ANK2
ATP6V0A4	ATPase H+ Transporting V0 Subunit A4	Protein Coding	Q9HBG4	54	GC07M138778	3.332321405	https://www.genecards.org/cgi-bin/carddisp.pl?gene=ATP6V0A4
BBS4	Bardet-Biedl Syndrome 4	Protein Coding	Q96RK4	54	GC15P072686	3.332321405	https://www.genecards.org/cgi-bin/carddisp.pl?gene=BBS4
CAVIN1	Caveolae Associated Protein 1	Protein Coding	Q6NZI2	54	GC17M089365	3.332321405	https://www.genecards.org/cgi-bin/carddisp.pl?gene=CAVIN1
CHRNG	Cholinergic Receptor Nicotinic Gamma Subunit	Protein Coding	P07510	54	GC02P232539	3.332321405	https://www.genecards.org/cgi-bin/carddisp.pl?gene=CHRNG
CLCF1	Cardiotrophin Like Cytokine Factor 1	Protein Coding	Q9UBD9	54	GC11M067364	3.332321405	https://www.genecards.org/cgi-bin/carddisp.pl?gene=CLCF1
CLP1	Cleavage Factor Polyribonucleotide Kinase Subunit 1	Protein Coding	Q92989	54	GC11P057648	3.332321405	https://www.genecards.org/cgi-bin/carddisp.pl?gene=CLP1
CNGB1	Cyclic Nucleotide Gated Channel Subunit Beta 1	Protein Coding	Q14028	54	GC16M057884	3.332321405	https://www.genecards.org/cgi-bin/carddisp.pl?gene=CNGB1
CRTAP	Cartilage Associated Protein	Protein Coding	O75718	54	GC03P033678	3.332321405	https://www.genecards.org/cgi-bin/carddisp.pl?gene=CRTAP
CSRP3	Cysteine And Glycine Rich Protein 3	Protein Coding	P50461	54	GC11M019160	3.332321405	https://www.genecards.org/cgi-bin/carddisp.pl?gene=CSRP3
CTNNA3	Catenin Alpha 3	Protein Coding	Q9UI47	54	GC10M065912	3.332321405	https://www.genecards.org/cgi-bin/carddisp.pl?gene=CTNNA3
DTNBP1	Dystrobrevin Binding Protein 1	Protein Coding	Q96EV8	54	GC06M015609	3.332321405	https://www.genecards.org/cgi-bin/carddisp.pl?gene=DTNBP1
EDA	Ectodysplasin A	Protein Coding	Q92838	54	GC0XP069618	3.332321405	https://www.genecards.org/cgi-bin/carddisp.pl?gene=EDA
EIF2B3	Eukaryotic Translation Initiation Factor 2B Subunit Gamma	Protein Coding	Q9NR50	54	GC01M044850	3.332321405	https://www.genecards.org/cgi-bin/carddisp.pl?gene=EIF2B3
ETHE1	ETHE1 Persulfide Dioxygenase	Protein Coding	O95571	54	GC19M043506	3.332321405	https://www.genecards.org/cgi-bin/carddisp.pl?gene=ETHE1
EYA4	EYA Transcriptional Coactivator And Phosphatase 4	Protein Coding	O95677	54	GC06P133240	3.332321405	https://www.genecards.org/cgi-bin/carddisp.pl?gene=EYA4
FANCE	FA Complementation Group E	Protein Coding	Q9HB96	54	GC06P156426	3.332321405	https://www.genecards.org/cgi-bin/carddisp.pl?gene=FANCE
FANCI	FA Complementation Group I	Protein Coding	Q9NVI1	54	GC15P089243	3.332321405	https://www.genecards.org/cgi-bin/carddisp.pl?gene=FANCI
FKBP10	FKBP Prolyl Isomerase 10	Protein Coding	Q96AY3	54	GC17P041812	3.332321405	https://www.genecards.org/cgi-bin/carddisp.pl?gene=FKBP10
GNE	Glucosamine (UDP-N-Acetyl)-2-Epimerase/N-Acetylmannosamine Kinase	Protein Coding	Q9Y223	54	GC09M036214	3.332321405	https://www.genecards.org/cgi-bin/carddisp.pl?gene=GNE
GNPTAB	N-Acetylglucosamine-1-Phosphate Transferase Subunits Alpha And Beta	Protein Coding	Q3T906	54	GC12M101745	3.332321405	https://www.genecards.org/cgi-bin/carddisp.pl?gene=GNPTAB
GPD1L	Glycerol-3-Phosphate Dehydrogenase 1 Like	Protein Coding	Q8N335	54	GC03P032145	3.332321405	https://www.genecards.org/cgi-bin/carddisp.pl?gene=GPD1L
KCNE2	Potassium Voltage-Gated Channel Subfamily E Regulatory Subunit 2	Protein Coding	Q9Y6J6	54	GC21P034364	3.332321405	https://www.genecards.org/cgi-bin/carddisp.pl?gene=KCNE2
LDB3	LIM Domain Binding 3	Protein Coding	O75112	54	GC10P086666	3.332321405	https://www.genecards.org/cgi-bin/carddisp.pl?gene=LDB3
LHX3	LIM Homeobox 3	Protein Coding	Q9UBR4	54	GC09M136196	3.332321405	https://www.genecards.org/cgi-bin/carddisp.pl?gene=LHX3
MOCS1	Molybdenum Cofactor Synthesis 1	Protein Coding	Q9NZB8	54	GC06M039899	3.332321405	https://www.genecards.org/cgi-bin/carddisp.pl?gene=MOCS1
MYPN	Myopalladin	Protein Coding	Q86TC9	54	GC10P068106	3.332321405	https://www.genecards.org/cgi-bin/carddisp.pl?gene=MYPN
NAGS	N-Acetylglutamate Synthase	Protein Coding	Q8N159	54	GC17P044004	3.332321405	https://www.genecards.org/cgi-bin/carddisp.pl?gene=NAGS
NHEJ1	Non-Homologous End Joining Factor 1	Protein Coding	Q9H9Q4	54	GC02M219180	3.332321405	https://www.genecards.org/cgi-bin/carddisp.pl?gene=NHEJ1
PCDH15	Protocadherin Related 15	Protein Coding	Q96QU1	54	GC10M053802	3.332321405	https://www.genecards.org/cgi-bin/carddisp.pl?gene=PCDH15
PEX3	Peroxisomal Biogenesis Factor 3	Protein Coding	P56589	54	GC06P143450	3.332321405	https://www.genecards.org/cgi-bin/carddisp.pl?gene=PEX3
PHKA1	Phosphorylase Kinase Regulatory Subunit Alpha 1	Protein Coding	P46020	54	GC0XM072578	3.332321405	https://www.genecards.org/cgi-bin/carddisp.pl?gene=PHKA1
RARS2	Arginyl-TRNA Synthetase 2, Mitochondrial	Protein Coding	Q5T160	54	GC06M101099	3.332321405	https://www.genecards.org/cgi-bin/carddisp.pl?gene=RARS2
RPGR	Retinitis Pigmentosa GTPase Regulator	Protein Coding	Q92834	54	GC0XM038269	3.332321405	https://www.genecards.org/cgi-bin/carddisp.pl?gene=RPGR
RPGRIP1L	RPGRIP1 Like	Protein Coding	Q68CZ1	54	GC16M053759	3.332321405	https://www.genecards.org/cgi-bin/carddisp.pl?gene=RPGRIP1L
SGCG	Sarcoglycan Gamma	Protein Coding	Q13326	54	GC13P023160	3.332321405	https://www.genecards.org/cgi-bin/carddisp.pl?gene=SGCG
SLC2A10	Solute Carrier Family 2 Member 10	Protein Coding	O95528	54	GC20P046737	3.332321405	https://www.genecards.org/cgi-bin/carddisp.pl?gene=SLC2A10
SLC37A4	Solute Carrier Family 37 Member 4	Protein Coding	O43826	54	GC11M133861	3.332321405	https://www.genecards.org/cgi-bin/carddisp.pl?gene=SLC37A4
SLC39A4	Solute Carrier Family 39 Member 4	Protein Coding	Q6P5W5	54	GC08M144409	3.332321405	https://www.genecards.org/cgi-bin/carddisp.pl?gene=SLC39A4
SUMF1	Sulfatase Modifying Factor 1	Protein Coding	Q8NBK3	54	GC03M003700	3.332321405	https://www.genecards.org/cgi-bin/carddisp.pl?gene=SUMF1
SURF1	SURF1 Cytochrome C Oxidase Assembly Factor	Protein Coding	Q15526	54	GC09M133351	3.332321405	https://www.genecards.org/cgi-bin/carddisp.pl?gene=SURF1
TAFAZZIN	Tafazzin, Phospholipid-Lysophospholipid Transacylase	Protein Coding	Q16635	54	GC0XP154968	3.332321405	https://www.genecards.org/cgi-bin/carddisp.pl?gene=TAFAZZIN
TK2	Thymidine Kinase 2	Protein Coding	O00142	54	GC16M066508	3.332321405	https://www.genecards.org/cgi-bin/carddisp.pl?gene=TK2
TNNC1	Troponin C1, Slow Skeletal And Cardiac Type	Protein Coding	P63316	54	GC03M054394	3.332321405	https://www.genecards.org/cgi-bin/carddisp.pl?gene=TNNC1
TRIM63	Tripartite Motif Containing 63	Protein Coding	Q969Q1	54	GC01M032187	3.332321405	https://www.genecards.org/cgi-bin/carddisp.pl?gene=TRIM63
TSEN2	TRNA Splicing Endonuclease Subunit 2	Protein Coding	Q8NCE0	54	GC03P024247	3.332321405	https://www.genecards.org/cgi-bin/carddisp.pl?gene=TSEN2
TULP1	TUB Like Protein 1	Protein Coding	O00294	54	GC06M100441	3.332321405	https://www.genecards.org/cgi-bin/carddisp.pl?gene=TULP1
USH1C	USH1 Protein Network Component Harmonin	Protein Coding	Q9Y6N9	54	GC11M018033	3.332321405	https://www.genecards.org/cgi-bin/carddisp.pl?gene=USH1C
ADGRV1	Adhesion G Protein-Coupled Receptor V1	Protein Coding	Q8WXG9	53	GC05P090529	3.332321405	https://www.genecards.org/cgi-bin/carddisp.pl?gene=ADGRV1
AHI1	Abelson Helper Integration Site 1	Protein Coding	Q8N157	53	GC06M135283	3.332321405	https://www.genecards.org/cgi-bin/carddisp.pl?gene=AHI1
AIPL1	Aryl Hydrocarbon Receptor Interacting Protein Like 1	Protein Coding	Q9NZN9	53	GC17M006393	3.332321405	https://www.genecards.org/cgi-bin/carddisp.pl?gene=AIPL1
AKAP9	A-Kinase Anchoring Protein 9	Protein Coding	Q99996	53	GC07P091940	3.332321405	https://www.genecards.org/cgi-bin/carddisp.pl?gene=AKAP9
BBS2	Bardet-Biedl Syndrome 2	Protein Coding	Q9BXC9	53	GC16M056467	3.332321405	https://www.genecards.org/cgi-bin/carddisp.pl?gene=BBS2
CHST6	Carbohydrate Sulfotransferase 6	Protein Coding	Q9GZX3	53	GC16M075472	3.332321405	https://www.genecards.org/cgi-bin/carddisp.pl?gene=CHST6
DHDDS	Dehydrodolichyl Diphosphate Synthase Subunit	Protein Coding	Q86SQ9	53	GC01P026432	3.332321405	https://www.genecards.org/cgi-bin/carddisp.pl?gene=DHDDS
DNAJC19	DnaJ Heat Shock Protein Family (Hsp40) Member C19	Protein Coding	Q96DA6	53	GC03M180983	3.332321405	https://www.genecards.org/cgi-bin/carddisp.pl?gene=DNAJC19
FANCF	FA Complementation Group F	Protein Coding	Q9NPI8	53	GC11M022600	3.332321405	https://www.genecards.org/cgi-bin/carddisp.pl?gene=FANCF
GLE1	GLE1 RNA Export Mediator	Protein Coding	Q53GS7	53	GC09P128504	3.332321405	https://www.genecards.org/cgi-bin/carddisp.pl?gene=GLE1
HPS1	HPS1 Biogenesis Of Lysosomal Organelles Complex 3 Subunit 1	Protein Coding	Q92902	53	GC10M098410	3.332321405	https://www.genecards.org/cgi-bin/carddisp.pl?gene=HPS1
INPP5E	Inositol Polyphosphate-5-Phosphatase E	Protein Coding	Q9NRR6	53	GC09M136428	3.332321405	https://www.genecards.org/cgi-bin/carddisp.pl?gene=INPP5E
KIF14	Kinesin Family Member 14	Protein Coding	Q15058	53	GC01M200551	3.332321405	https://www.genecards.org/cgi-bin/carddisp.pl?gene=KIF14
MPV17	Mitochondrial Inner Membrane Protein MPV17	Protein Coding	P39210	53	GC02M027309	3.332321405	https://www.genecards.org/cgi-bin/carddisp.pl?gene=MPV17
NDUFAF2	NADH:Ubiquinone Oxidoreductase Complex Assembly Factor 2	Protein Coding	Q8N183	53	GC05P060945	3.332321405	https://www.genecards.org/cgi-bin/carddisp.pl?gene=NDUFAF2
OSTM1	Osteoclastogenesis Associated Transmembrane Protein 1	Protein Coding	Q86WC4	53	GC06M108431	3.332321405	https://www.genecards.org/cgi-bin/carddisp.pl?gene=OSTM1
PEX10	Peroxisomal Biogenesis Factor 10	Protein Coding	O60683	53	GC01M002403	3.332321405	https://www.genecards.org/cgi-bin/carddisp.pl?gene=PEX10
PEX6	Peroxisomal Biogenesis Factor 6	Protein Coding	Q13608	53	GC06M042963	3.332321405	https://www.genecards.org/cgi-bin/carddisp.pl?gene=PEX6
RFX5	Regulatory Factor X5	Protein Coding	P48382	53	GC01M151340	3.332321405	https://www.genecards.org/cgi-bin/carddisp.pl?gene=RFX5
SDCCAG8	SHH Signaling And Ciliogenesis Regulator SDCCAG8	Protein Coding	Q86SQ7	53	GC01P243255	3.332321405	https://www.genecards.org/cgi-bin/carddisp.pl?gene=SDCCAG8
SMN1	Survival Of Motor Neuron 1, Telomeric	Protein Coding	Q16637	53	GC05P070924	3.332321405	https://www.genecards.org/cgi-bin/carddisp.pl?gene=SMN1
TBX20	T-Box Transcription Factor 20	Protein Coding	Q9UMR3	53	GC07M035237	3.332321405	https://www.genecards.org/cgi-bin/carddisp.pl?gene=TBX20
TCAP	Titin-Cap	Protein Coding	O15273	53	GC17P133697	3.332321405	https://www.genecards.org/cgi-bin/carddisp.pl?gene=TCAP
TMEM38B	Transmembrane Protein 38B	Protein Coding	Q9NVV0	53	GC09P105694	3.332321405	https://www.genecards.org/cgi-bin/carddisp.pl?gene=TMEM38B
TRDN	Triadin	Protein Coding	Q13061	53	GC06M123198	3.332321405	https://www.genecards.org/cgi-bin/carddisp.pl?gene=TRDN
VPS13A	Vacuolar Protein Sorting 13 Homolog A	Protein Coding	Q96RL7	53	GC09P077177	3.332321405	https://www.genecards.org/cgi-bin/carddisp.pl?gene=VPS13A
VPS53	VPS53 Subunit Of GARP Complex	Protein Coding	Q5VIR6	53	GC17M000508	3.332321405	https://www.genecards.org/cgi-bin/carddisp.pl?gene=VPS53
ABCA12	ATP Binding Cassette Subfamily A Member 12	Protein Coding	Q86UK0	52	GC02M214931	3.332321405	https://www.genecards.org/cgi-bin/carddisp.pl?gene=ABCA12
ALG6	ALG6 Alpha-1,3-Glucosyltransferase	Protein Coding	Q9Y672	52	GC01P063367	3.332321405	https://www.genecards.org/cgi-bin/carddisp.pl?gene=ALG6
ALOXE3	Arachidonate Epidermal Lipoxygenase 3	Protein Coding	Q9BYJ1	52	GC17M088322	3.332321405	https://www.genecards.org/cgi-bin/carddisp.pl?gene=ALOXE3
ANKRD1	Ankyrin Repeat Domain 1	Protein Coding	Q15327	52	GC10M090912	3.332321405	https://www.genecards.org/cgi-bin/carddisp.pl?gene=ANKRD1
ARL6	ADP Ribosylation Factor Like GTPase 6	Protein Coding	Q9H0F7	52	GC03P097764	3.332321405	https://www.genecards.org/cgi-bin/carddisp.pl?gene=ARL6
BBS1	Bardet-Biedl Syndrome 1	Protein Coding	Q8NFJ9	52	GC11P099060	3.332321405	https://www.genecards.org/cgi-bin/carddisp.pl?gene=BBS1
BBS10	Bardet-Biedl Syndrome 10	Protein Coding	Q8TAM1	52	GC12M076344	3.332321405	https://www.genecards.org/cgi-bin/carddisp.pl?gene=BBS10
BBS9	Bardet-Biedl Syndrome 9	Protein Coding	Q3SYG4	52	GC07P034005	3.332321405	https://www.genecards.org/cgi-bin/carddisp.pl?gene=BBS9
CC2D2A	Coiled-Coil And C2 Domain Containing 2A	Protein Coding	Q9P2K1	52	GC04P026836	3.332321405	https://www.genecards.org/cgi-bin/carddisp.pl?gene=CC2D2A
CCN6	Cellular Communication Network Factor 6	Protein Coding	O95389	52	GC06P157639	3.332321405	https://www.genecards.org/cgi-bin/carddisp.pl?gene=CCN6
CDCA7	Cell Division Cycle Associated 7	Protein Coding	Q9BWT1	52	GC02P173354	3.332321405	https://www.genecards.org/cgi-bin/carddisp.pl?gene=CDCA7
CEP290	Centrosomal Protein 290	Protein Coding	O15078	52	GC12M088049	3.332321405	https://www.genecards.org/cgi-bin/carddisp.pl?gene=CEP290
CERS3	Ceramide Synthase 3	Protein Coding	Q8IU89	52	GC15M156144	3.332321405	https://www.genecards.org/cgi-bin/carddisp.pl?gene=CERS3
CNGB3	Cyclic Nucleotide Gated Channel Subunit Beta 3	Protein Coding	Q9NQW8	52	GC08M086553	3.332321405	https://www.genecards.org/cgi-bin/carddisp.pl?gene=CNGB3
CUL7	Cullin 7	Protein Coding	Q14999	52	GC06M043037	3.332321405	https://www.genecards.org/cgi-bin/carddisp.pl?gene=CUL7
FANCB	FA Complementation Group B	Protein Coding	Q8NB91	52	GC0XM015698	3.332321405	https://www.genecards.org/cgi-bin/carddisp.pl?gene=FANCB
FOXH1	Forkhead Box H1	Protein Coding	O75593	52	GC08M144473	3.332321405	https://www.genecards.org/cgi-bin/carddisp.pl?gene=FOXH1
FOXN1	Forkhead Box N1	Protein Coding	O15353	52	GC17P028506	3.332321405	https://www.genecards.org/cgi-bin/carddisp.pl?gene=FOXN1
FOXRED1	FAD Dependent Oxidoreductase Domain Containing 1	Protein Coding	Q96CU9	52	GC11P126269	3.332321405	https://www.genecards.org/cgi-bin/carddisp.pl?gene=FOXRED1
HAND1	Heart And Neural Crest Derivatives Expressed 1	Protein Coding	O96004	52	GC05M154475	3.332321405	https://www.genecards.org/cgi-bin/carddisp.pl?gene=HAND1
HBA2	Hemoglobin Subunit Alpha 2	Protein Coding	P69905	52	GC16P103972	3.332321405	https://www.genecards.org/cgi-bin/carddisp.pl?gene=HBA2
IFT140	Intraflagellar Transport 140	Protein Coding	Q96RY7	52	GC16M026875	3.332321405	https://www.genecards.org/cgi-bin/carddisp.pl?gene=IFT140
LDLRAP1	Low Density Lipoprotein Receptor Adaptor Protein 1	Protein Coding	Q5SW96	52	GC01P025543	3.332321405	https://www.genecards.org/cgi-bin/carddisp.pl?gene=LDLRAP1
LMBRD1	LMBR1 Domain Containing 1	Protein Coding	Q9NUN5	52	GC06M100802	3.332321405	https://www.genecards.org/cgi-bin/carddisp.pl?gene=LMBRD1
MCEE	Methylmalonyl-CoA Epimerase	Protein Coding	Q96PE7	52	GC02M071110	3.332321405	https://www.genecards.org/cgi-bin/carddisp.pl?gene=MCEE
MCPH1	Microcephalin 1	Protein Coding	Q8NEM0	52	GC08P006406	3.332321405	https://www.genecards.org/cgi-bin/carddisp.pl?gene=MCPH1
MKS1	MKS Transition Zone Complex Subunit 1	Protein Coding	Q9NXB0	52	GC17M058205	3.332321405	https://www.genecards.org/cgi-bin/carddisp.pl?gene=MKS1
MLC1	Modulator Of VRAC Current 1	Protein Coding	Q15049	52	GC22M050059	3.332321405	https://www.genecards.org/cgi-bin/carddisp.pl?gene=MLC1
MYOT	Myotilin	Protein Coding	Q9UBF9	52	GC05P137867	3.332321405	https://www.genecards.org/cgi-bin/carddisp.pl?gene=MYOT
NBAS	NBAS Subunit Of NRZ Tethering Complex	Protein Coding	A2RRP1	52	GC02M014800	3.332321405	https://www.genecards.org/cgi-bin/carddisp.pl?gene=NBAS
NEXN	Nexilin F-Actin Binding Protein	Protein Coding	Q0ZGT2	52	GC01P078084	3.332321405	https://www.genecards.org/cgi-bin/carddisp.pl?gene=NEXN
OTOF	Otoferlin	Protein Coding	Q9HC10	52	GC02M026593	3.332321405	https://www.genecards.org/cgi-bin/carddisp.pl?gene=OTOF
P3H1	Prolyl 3-Hydroxylase 1	Protein Coding	Q32P28	52	GC01M042746	3.332321405	https://www.genecards.org/cgi-bin/carddisp.pl?gene=P3H1
PEX26	Peroxisomal Biogenesis Factor 26	Protein Coding	Q7Z412	52	GC22P080796	3.332321405	https://www.genecards.org/cgi-bin/carddisp.pl?gene=PEX26
PLEKHG5	Pleckstrin Homology And RhoGEF Domain Containing G5	Protein Coding	O94827	52	GC01M019661	3.332321405	https://www.genecards.org/cgi-bin/carddisp.pl?gene=PLEKHG5
RAG2	Recombination Activating 2	Protein Coding	P55895	52	GC11M036575	3.332321405	https://www.genecards.org/cgi-bin/carddisp.pl?gene=RAG2
RPGRIP1	RPGR Interacting Protein 1	Protein Coding	Q96KN7	52	GC14P051544	3.332321405	https://www.genecards.org/cgi-bin/carddisp.pl?gene=RPGRIP1
RS1	Retinoschisin 1	Protein Coding	O15537	52	GC0XM018639	3.332321405	https://www.genecards.org/cgi-bin/carddisp.pl?gene=RS1
SGCB	Sarcoglycan Beta	Protein Coding	Q16585	52	GC04M052019	3.332321405	https://www.genecards.org/cgi-bin/carddisp.pl?gene=SGCB
SLC35A3	Solute Carrier Family 35 Member A3	Protein Coding	Q9Y2D2	52	GC01P100067	3.332321405	https://www.genecards.org/cgi-bin/carddisp.pl?gene=SLC35A3
SPG11	SPG11 Vesicle Trafficking Associated, Spatacsin	Protein Coding	Q96JI7	52	GC15M045104	3.332321405	https://www.genecards.org/cgi-bin/carddisp.pl?gene=SPG11
TCTN3	Tectonic Family Member 3	Protein Coding	Q6NUS6	52	GC10M095663	3.332321405	https://www.genecards.org/cgi-bin/carddisp.pl?gene=TCTN3
TMEM67	Transmembrane Protein 67	Protein Coding	Q5HYA8	52	GC08P093754	3.332321405	https://www.genecards.org/cgi-bin/carddisp.pl?gene=TMEM67
TTC8	Tetratricopeptide Repeat Domain 8	Protein Coding	Q8TAM2	52	GC14P093762	3.332321405	https://www.genecards.org/cgi-bin/carddisp.pl?gene=TTC8
VPS13B	Vacuolar Protein Sorting 13 Homolog B	Protein Coding	Q7Z7G8	52	GC08P099128	3.332321405	https://www.genecards.org/cgi-bin/carddisp.pl?gene=VPS13B
AAAS	Aladin WD Repeat Nucleoporin	Protein Coding	Q9NRG9	51	GC12M053307	3.332321405	https://www.genecards.org/cgi-bin/carddisp.pl?gene=AAAS
ALMS1	ALMS1 Centrosome And Basal Body Associated Protein	Protein Coding	Q8TCU4	51	GC02P073385	3.332321405	https://www.genecards.org/cgi-bin/carddisp.pl?gene=ALMS1
B9D2	B9 Domain Containing 2	Protein Coding	Q9BPU9	51	GC19M041354	3.332321405	https://www.genecards.org/cgi-bin/carddisp.pl?gene=B9D2
CCDC88C	Coiled-Coil Domain Containing 88C	Protein Coding	Q9P219	51	GC14M091271	3.332321405	https://www.genecards.org/cgi-bin/carddisp.pl?gene=CCDC88C
CIB2	Calcium And Integrin Binding Family Member 2	Protein Coding	O75838	51	GC15M078104	3.332321405	https://www.genecards.org/cgi-bin/carddisp.pl?gene=CIB2
COLQ	Collagen Like Tail Subunit Of Asymmetric Acetylcholinesterase	Protein Coding	Q9Y215	51	GC03M027432	3.332321405	https://www.genecards.org/cgi-bin/carddisp.pl?gene=COLQ
CTF1	Cardiotrophin 1	Protein Coding	Q16619	51	GC16P104990	3.332321405	https://www.genecards.org/cgi-bin/carddisp.pl?gene=CTF1
CWC27	CWC27 Spliceosome Associated Cyclophilin	Protein Coding	Q6UX04	51	GC05P064768	3.332321405	https://www.genecards.org/cgi-bin/carddisp.pl?gene=CWC27
DCAF17	DDB1 And CUL4 Associated Factor 17	Protein Coding	Q5H9S7	51	GC02P171434	3.332321405	https://www.genecards.org/cgi-bin/carddisp.pl?gene=DCAF17
DOLK	Dolichol Kinase	Protein Coding	Q9UPQ8	51	GC09M128945	3.332321405	https://www.genecards.org/cgi-bin/carddisp.pl?gene=DOLK
DYNC2H1	Dynein Cytoplasmic 2 Heavy Chain 1	Protein Coding	Q8NCM8	51	GC11P103109	3.332321405	https://www.genecards.org/cgi-bin/carddisp.pl?gene=DYNC2H1
ESCO2	Establishment Of Sister Chromatid Cohesion N-Acetyltransferase 2	Protein Coding	Q56NI9	51	GC08P027771	3.332321405	https://www.genecards.org/cgi-bin/carddisp.pl?gene=ESCO2
EVC2	EvC Ciliary Complex Subunit 2	Protein Coding	Q86UK5	51	GC04M005844	3.332321405	https://www.genecards.org/cgi-bin/carddisp.pl?gene=EVC2
FBXL4	F-Box And Leucine Rich Repeat Protein 4	Protein Coding	Q9UKA2	51	GC06M098868	3.332321405	https://www.genecards.org/cgi-bin/carddisp.pl?gene=FBXL4
FKRP	Fukutin Related Protein	Protein Coding	Q9H9S5	51	GC19P133283	3.332321405	https://www.genecards.org/cgi-bin/carddisp.pl?gene=FKRP
HOGA1	4-Hydroxy-2-Oxoglutarate Aldolase 1	Protein Coding	Q86XE5	51	GC10P116320	3.332321405	https://www.genecards.org/cgi-bin/carddisp.pl?gene=HOGA1
HPS4	HPS4 Biogenesis Of Lysosomal Organelles Complex 3 Subunit 2	Protein Coding	Q9NQG7	51	GC22M026443	3.332321405	https://www.genecards.org/cgi-bin/carddisp.pl?gene=HPS4
HPS5	HPS5 Biogenesis Of Lysosomal Organelles Complex 2 Subunit 2	Protein Coding	Q9UPZ3	51	GC11M018278	3.332321405	https://www.genecards.org/cgi-bin/carddisp.pl?gene=HPS5
MED17	Mediator Complex Subunit 17	Protein Coding	Q9NVC6	51	GC11P093784	3.332321405	https://www.genecards.org/cgi-bin/carddisp.pl?gene=MED17
MKKS	MKKS Centrosomal Shuttling Protein	Protein Coding	Q9NPJ1	51	GC20M010508	3.332321405	https://www.genecards.org/cgi-bin/carddisp.pl?gene=MKKS
NEB	Nebulin	Protein Coding	P20929	51	GC02M151485	3.332321405	https://www.genecards.org/cgi-bin/carddisp.pl?gene=NEB
NPHP3	Nephrocystin 3	Protein Coding	Q7Z494	51	GC03M132683	3.332321405	https://www.genecards.org/cgi-bin/carddisp.pl?gene=NPHP3
OPA3	Outer Mitochondrial Membrane Lipid Metabolism Regulator OPA3	Protein Coding	Q9H6K4	51	GC19M045527	3.332321405	https://www.genecards.org/cgi-bin/carddisp.pl?gene=OPA3
PEX11B	Peroxisomal Biogenesis Factor 11 Beta	Protein Coding	O96011	51	GC01M145911	3.332321405	https://www.genecards.org/cgi-bin/carddisp.pl?gene=PEX11B
PEX12	Peroxisomal Biogenesis Factor 12	Protein Coding	O00623	51	GC17M035574	3.332321405	https://www.genecards.org/cgi-bin/carddisp.pl?gene=PEX12
PEX13	Peroxisomal Biogenesis Factor 13	Protein Coding	Q92968	51	GC02P061017	3.332321405	https://www.genecards.org/cgi-bin/carddisp.pl?gene=PEX13
PROP1	PROP Paired-Like Homeobox 1	Protein Coding	O75360	51	GC05M177992	3.332321405	https://www.genecards.org/cgi-bin/carddisp.pl?gene=PROP1
RASA2	RAS P21 Protein Activator 2	Protein Coding	Q15283	51	GC03P141487	3.332321405	https://www.genecards.org/cgi-bin/carddisp.pl?gene=RASA2
RNASEH2C	Ribonuclease H2 Subunit C	Protein Coding	Q8TDP1	51	GC11M065714	3.332321405	https://www.genecards.org/cgi-bin/carddisp.pl?gene=RNASEH2C
SKIC3	SKI3 Subunit Of Superkiller Complex	Protein Coding	Q6PGP7	51	GC05M095461	3.332321405	https://www.genecards.org/cgi-bin/carddisp.pl?gene=SKIC3
SLC4A11	Solute Carrier Family 4 Member 11	Protein Coding	Q8NBS3	51	GC20M004231	3.332321405	https://www.genecards.org/cgi-bin/carddisp.pl?gene=SLC4A11
SLMAP	Sarcolemma Associated Protein	Protein Coding	Q14BN4	51	GC03P061786	3.332321405	https://www.genecards.org/cgi-bin/carddisp.pl?gene=SLMAP
TCTN1	Tectonic Family Member 1	Protein Coding	Q2MV58	51	GC12P110614	3.332321405	https://www.genecards.org/cgi-bin/carddisp.pl?gene=TCTN1
TCTN2	Tectonic Family Member 2	Protein Coding	Q96GX1	51	GC12P123671	3.332321405	https://www.genecards.org/cgi-bin/carddisp.pl?gene=TCTN2
TMEM70	Transmembrane Protein 70	Protein Coding	Q9BUB7	51	GC08P073972	3.332321405	https://www.genecards.org/cgi-bin/carddisp.pl?gene=TMEM70
TRMU	TRNA Mitochondrial 2-Thiouridylase	Protein Coding	O75648	51	GC22P046330	3.332321405	https://www.genecards.org/cgi-bin/carddisp.pl?gene=TRMU
TSEN54	TRNA Splicing Endonuclease Subunit 54	Protein Coding	Q7Z6J9	51	GC17P075515	3.332321405	https://www.genecards.org/cgi-bin/carddisp.pl?gene=TSEN54
ZFPM2	Zinc Finger Protein, FOG Family Member 2	Protein Coding	Q8WW38	51	GC08P104590	3.332321405	https://www.genecards.org/cgi-bin/carddisp.pl?gene=ZFPM2
ANO10	Anoctamin 10	Protein Coding	Q9NW15	50	GC03M043355	3.332321405	https://www.genecards.org/cgi-bin/carddisp.pl?gene=ANO10
BBS5	Bardet-Biedl Syndrome 5	Protein Coding	Q8N3I7	50	GC02P169492	3.332321405	https://www.genecards.org/cgi-bin/carddisp.pl?gene=BBS5
BBS7	Bardet-Biedl Syndrome 7	Protein Coding	Q8IWZ6	50	GC04M121824	3.332321405	https://www.genecards.org/cgi-bin/carddisp.pl?gene=BBS7
BLOC1S6	Biogenesis Of Lysosomal Organelles Complex 1 Subunit 6	Protein Coding	Q9UL45	50	GC15P175260	3.332321405	https://www.genecards.org/cgi-bin/carddisp.pl?gene=BLOC1S6
CEP104	Centrosomal Protein 104	Protein Coding	O60308	50	GC01M003812	3.332321405	https://www.genecards.org/cgi-bin/carddisp.pl?gene=CEP104
CERKL	Ceramide Kinase Like	Protein Coding	Q49MI3	50	GC02M181536	3.332321405	https://www.genecards.org/cgi-bin/carddisp.pl?gene=CERKL
DOK7	Docking Protein 7	Protein Coding	Q18PE1	50	GC04P006013	3.332321405	https://www.genecards.org/cgi-bin/carddisp.pl?gene=DOK7
HPS3	HPS3 Biogenesis Of Lysosomal Organelles Complex 2 Subunit 1	Protein Coding	Q969F9	50	GC03P149129	3.332321405	https://www.genecards.org/cgi-bin/carddisp.pl?gene=HPS3
HYLS1	HYLS1 Centriolar And Ciliogenesis Associated	Protein Coding	Q96M11	50	GC11P125883	3.332321405	https://www.genecards.org/cgi-bin/carddisp.pl?gene=HYLS1
LCA5	Lebercilin LCA5	Protein Coding	Q86VQ0	50	GC06M079484	3.332321405	https://www.genecards.org/cgi-bin/carddisp.pl?gene=LCA5
LYST	Lysosomal Trafficking Regulator	Protein Coding	Q99698	50	GC01M235661	3.332321405	https://www.genecards.org/cgi-bin/carddisp.pl?gene=LYST
MMAA	Metabolism Of Cobalamin Associated A	Protein Coding	Q8IVH4	50	GC04P145647	3.332321405	https://www.genecards.org/cgi-bin/carddisp.pl?gene=MMAA
NIPAL4	NIPA Like Domain Containing 4	Protein Coding	Q0D2K0	50	GC05P157460	3.332321405	https://www.genecards.org/cgi-bin/carddisp.pl?gene=NIPAL4
NOS1AP	Nitric Oxide Synthase 1 Adaptor Protein	Protein Coding	O75052	50	GC01P162069	3.332321405	https://www.genecards.org/cgi-bin/carddisp.pl?gene=NOS1AP
OBSL1	Obscurin Like Cytoskeletal Adaptor 1	Protein Coding	O75147	50	GC02M219636	3.332321405	https://www.genecards.org/cgi-bin/carddisp.pl?gene=OBSL1
PDLIM3	PDZ And LIM Domain 3	Protein Coding	Q53GG5	50	GC04M185500	3.332321405	https://www.genecards.org/cgi-bin/carddisp.pl?gene=PDLIM3
PEX16	Peroxisomal Biogenesis Factor 16	Protein Coding	Q9Y5Y5	50	GC11M132446	3.332321405	https://www.genecards.org/cgi-bin/carddisp.pl?gene=PEX16
RFXANK	Regulatory Factor X Associated Ankyrin Containing Protein	Protein Coding	O14593	50	GC19P019192	3.332321405	https://www.genecards.org/cgi-bin/carddisp.pl?gene=RFXANK
SACS	Sacsin Molecular Chaperone	Protein Coding	Q9NZJ4	50	GC13M023288	3.332321405	https://www.genecards.org/cgi-bin/carddisp.pl?gene=SACS
SELENON	Selenoprotein N	Protein Coding	Q9NZV5	50	GC01P025800	3.332321405	https://www.genecards.org/cgi-bin/carddisp.pl?gene=SELENON
SP110	SP110 Nuclear Body Protein	Protein Coding	Q9HB58	50	GC02M230167	3.332321405	https://www.genecards.org/cgi-bin/carddisp.pl?gene=SP110
STAP1	Signal Transducing Adaptor Family Member 1	Protein Coding	Q9ULZ2	50	GC04P067558	3.332321405	https://www.genecards.org/cgi-bin/carddisp.pl?gene=STAP1
TSEN34	TRNA Splicing Endonuclease Subunit 34	Protein Coding	Q9BSV6	50	GC19P141716	3.332321405	https://www.genecards.org/cgi-bin/carddisp.pl?gene=TSEN34
USH1G	USH1 Protein Network Component Sans	Protein Coding	Q495M9	50	GC17M074916	3.332321405	https://www.genecards.org/cgi-bin/carddisp.pl?gene=USH1G
ZBTB24	Zinc Finger And BTB Domain Containing 24	Protein Coding	O43167	50	GC06M109476	3.332321405	https://www.genecards.org/cgi-bin/carddisp.pl?gene=ZBTB24
FRAS1	Fraser Extracellular Matrix Complex Subunit 1	Protein Coding	Q86XX4	49	GC04P078057	3.332321405	https://www.genecards.org/cgi-bin/carddisp.pl?gene=FRAS1
GDF1	Growth Differentiation Factor 1	Protein Coding	P27539	49	GC19M100625	3.332321405	https://www.genecards.org/cgi-bin/carddisp.pl?gene=GDF1
GNPTG	N-Acetylglucosamine-1-Phosphate Transferase Subunit Gamma	Protein Coding	Q9UJJ9	49	GC16P001351	3.332321405	https://www.genecards.org/cgi-bin/carddisp.pl?gene=GNPTG
HPS6	HPS6 Biogenesis Of Lysosomal Organelles Complex 2 Subunit 3	Protein Coding	Q86YV9	49	GC10P102065	3.332321405	https://www.genecards.org/cgi-bin/carddisp.pl?gene=HPS6
LIPN	Lipase Family Member N	Protein Coding	Q5VXI9	49	GC10P116125	3.332321405	https://www.genecards.org/cgi-bin/carddisp.pl?gene=LIPN
POU3F4	POU Class 3 Homeobox 4	Protein Coding	P49335	49	GC0XP083508	3.332321405	https://www.genecards.org/cgi-bin/carddisp.pl?gene=POU3F4
SPG21	SPG21 Abhydrolase Domain Containing, Maspardin	Protein Coding	Q9NZD8	49	GC15M064963	3.332321405	https://www.genecards.org/cgi-bin/carddisp.pl?gene=SPG21
TMEM231	Transmembrane Protein 231	Protein Coding	Q9H6L2	49	GC16M075536	3.332321405	https://www.genecards.org/cgi-bin/carddisp.pl?gene=TMEM231
TRAPPC11	Trafficking Protein Particle Complex Subunit 11	Protein Coding	Q7Z392	49	GC04P183659	3.332321405	https://www.genecards.org/cgi-bin/carddisp.pl?gene=TRAPPC11
CCDC8	Coiled-Coil Domain Containing 8	Protein Coding	Q9H0W5	48	GC19M046410	3.332321405	https://www.genecards.org/cgi-bin/carddisp.pl?gene=CCDC8
CTC1	CST Telomere Replication Complex Component 1	Protein Coding	Q2NKJ3	48	GC17M088343	3.332321405	https://www.genecards.org/cgi-bin/carddisp.pl?gene=CTC1
FREM2	FRAS1 Related Extracellular Matrix 2	Protein Coding	Q5SZK8	48	GC13P038687	3.332321405	https://www.genecards.org/cgi-bin/carddisp.pl?gene=FREM2
HGSNAT	Heparan-Alpha-Glucosaminide N-Acetyltransferase	Protein Coding	Q68CP4	48	GC08P043140	3.332321405	https://www.genecards.org/cgi-bin/carddisp.pl?gene=HGSNAT
HYCC1	Hyccin PI4KA Lipid Kinase Complex Subunit 1	Protein Coding	Q9BYI3	48	GC07M022936	3.332321405	https://www.genecards.org/cgi-bin/carddisp.pl?gene=HYCC1
NDUFAF5	NADH:Ubiquinone Oxidoreductase Complex Assembly Factor 5	Protein Coding	Q5TEU4	48	GC20P014035	3.332321405	https://www.genecards.org/cgi-bin/carddisp.pl?gene=NDUFAF5
NKX2-6	NK2 Homeobox 6	Protein Coding	A6NCS4	48	GC08M023702	3.332321405	https://www.genecards.org/cgi-bin/carddisp.pl?gene=NKX2-6
RBM20	RNA Binding Motif Protein 20	Protein Coding	Q5T481	48	GC10P116825	3.332321405	https://www.genecards.org/cgi-bin/carddisp.pl?gene=RBM20
RD3	RD3 Regulator Of GUCY2D	Protein Coding	Q7Z3Z2	48	GC01M211476	3.332321405	https://www.genecards.org/cgi-bin/carddisp.pl?gene=RD3
RNASEH2B	Ribonuclease H2 Subunit B	Protein Coding	Q5TBB1	48	GC13P050909	3.332321405	https://www.genecards.org/cgi-bin/carddisp.pl?gene=RNASEH2B
SPATA7	Spermatogenesis Associated 7	Protein Coding	Q9P0W8	48	GC14P088384	3.332321405	https://www.genecards.org/cgi-bin/carddisp.pl?gene=SPATA7
TMEM237	Transmembrane Protein 237	Protein Coding	Q96Q45	48	GC02M201620	3.332321405	https://www.genecards.org/cgi-bin/carddisp.pl?gene=TMEM237
ALPK3	Alpha Kinase 3	Protein Coding	Q96L96	47	GC15P176146	3.332321405	https://www.genecards.org/cgi-bin/carddisp.pl?gene=ALPK3
B9D1	B9 Domain Containing 1	Protein Coding	Q9UPM9	47	GC17M019334	3.332321405	https://www.genecards.org/cgi-bin/carddisp.pl?gene=B9D1
BLOC1S3	Biogenesis Of Lysosomal Organelles Complex 1 Subunit 3	Protein Coding	Q6QNY0	47	GC19P045178	3.332321405	https://www.genecards.org/cgi-bin/carddisp.pl?gene=BLOC1S3
C19orf12	Chromosome 19 Open Reading Frame 12	Protein Coding	Q9NSK7	47	GC19M100805	3.332321405	https://www.genecards.org/cgi-bin/carddisp.pl?gene=C19orf12
CALR3	Calreticulin 3	Protein Coding	Q96L12	47	GC19M100519	3.332321405	https://www.genecards.org/cgi-bin/carddisp.pl?gene=CALR3
CYP4F22	Cytochrome P450 Family 4 Subfamily F Member 22	Protein Coding	Q6NT55	47	GC19P015508	3.332321405	https://www.genecards.org/cgi-bin/carddisp.pl?gene=CYP4F22
PRDM5	PR/SET Domain 5	Protein Coding	Q9NQX1	47	GC04M121225	3.332321405	https://www.genecards.org/cgi-bin/carddisp.pl?gene=PRDM5
SDR9C7	Short Chain Dehydrogenase/Reductase Family 9C Member 7	Protein Coding	Q8NEX9	47	GC12M056923	3.332321405	https://www.genecards.org/cgi-bin/carddisp.pl?gene=SDR9C7
TECPR2	Tectonin Beta-Propeller Repeat Containing 2	Protein Coding	O15040	47	GC14P102362	3.332321405	https://www.genecards.org/cgi-bin/carddisp.pl?gene=TECPR2
WHRN	Whirlin	Protein Coding	Q9P202	47	GC09M118876	3.332321405	https://www.genecards.org/cgi-bin/carddisp.pl?gene=WHRN
BBS12	Bardet-Biedl Syndrome 12	Protein Coding	Q6ZW61	46	GC04P122702	3.332321405	https://www.genecards.org/cgi-bin/carddisp.pl?gene=BBS12
CPLANE1	Ciliogenesis And Planar Polarity Effector Complex Subunit 1	Protein Coding	Q9H799	46	GC05M038586	3.332321405	https://www.genecards.org/cgi-bin/carddisp.pl?gene=CPLANE1
KCNE5	Potassium Voltage-Gated Channel Subfamily E Regulatory Subunit 5	Protein Coding	Q9UJ90	46	GC0XM109623	3.332321405	https://www.genecards.org/cgi-bin/carddisp.pl?gene=KCNE5
MESP2	Mesoderm Posterior BHLH Transcription Factor 2	Protein Coding	Q0VG99	46	GC15P176257	3.332321405	https://www.genecards.org/cgi-bin/carddisp.pl?gene=MESP2
PNPLA1	Patatin Like Phospholipase Domain Containing 1	Protein Coding	Q8N8W4	46	GC06P156440	3.332321405	https://www.genecards.org/cgi-bin/carddisp.pl?gene=PNPLA1
RFXAP	Regulatory Factor X Associated Protein	Protein Coding	O00287	46	GC13P036819	3.332321405	https://www.genecards.org/cgi-bin/carddisp.pl?gene=RFXAP
TECRL	Trans-2,3-Enoyl-CoA Reductase Like	Protein Coding	Q5HYJ1	46	GC04M064275	3.332321405	https://www.genecards.org/cgi-bin/carddisp.pl?gene=TECRL
CLRN1	Clarin 1	Protein Coding	P58418	45	GC03M150926	3.332321405	https://www.genecards.org/cgi-bin/carddisp.pl?gene=CLRN1
EYS	Eyes Shut Homolog	Protein Coding	Q5T1H1	45	GC06M063719	3.332321405	https://www.genecards.org/cgi-bin/carddisp.pl?gene=EYS
FAM161A	FAM161 Centrosomal Protein A	Protein Coding	Q3B820	45	GC02M061792	3.332321405	https://www.genecards.org/cgi-bin/carddisp.pl?gene=FAM161A
LOXHD1	Lipoxygenase Homology PLAT Domains 1	Protein Coding	Q8IVV2	45	GC18M046476	3.332321405	https://www.genecards.org/cgi-bin/carddisp.pl?gene=LOXHD1
SYNE4	Spectrin Repeat Containing Nuclear Envelope Family Member 4	Protein Coding	Q8N205	41	GC19M036003	3.332321405	https://www.genecards.org/cgi-bin/carddisp.pl?gene=SYNE4
ZNF469	Zinc Finger Protein 469	Protein Coding	Q96JG9	41	GC16P106896	3.332321405	https://www.genecards.org/cgi-bin/carddisp.pl?gene=ZNF469
HHATL	Hedgehog Acyltransferase Like	Protein Coding	Q9HCP6	42	GC03M042698	3.30254817	https://www.genecards.org/cgi-bin/carddisp.pl?gene=HHATL
ARF6	ADP Ribosylation Factor 6	Protein Coding	P62330	56	GC14P052253	3.292582035	https://www.genecards.org/cgi-bin/carddisp.pl?gene=ARF6
SORT1	Sortilin 1	Protein Coding	Q99523	58	GC01M109310	3.270860195	https://www.genecards.org/cgi-bin/carddisp.pl?gene=SORT1
FADS2	Fatty Acid Desaturase 2	Protein Coding	O95864	54	GC11P061792	3.260632992	https://www.genecards.org/cgi-bin/carddisp.pl?gene=FADS2
TRAPPC3	Trafficking Protein Particle Complex Subunit 3	Protein Coding	O43617	48	GC01M036136	3.255875349	https://www.genecards.org/cgi-bin/carddisp.pl?gene=TRAPPC3
SRC	SRC Proto-Oncogene, Non-Receptor Tyrosine Kinase	Protein Coding	P12931	63	GC20P037344	3.234945059	https://www.genecards.org/cgi-bin/carddisp.pl?gene=SRC
ENPP7	Ectonucleotide Pyrophosphatase/Phosphodiesterase 7	Protein Coding	Q6UWV6	50	GC17P079730	3.216984749	https://www.genecards.org/cgi-bin/carddisp.pl?gene=ENPP7
RACGAP1	Rac GTPase Activating Protein 1	Protein Coding	Q9H0H5	57	GC12M051765	3.213139057	https://www.genecards.org/cgi-bin/carddisp.pl?gene=RACGAP1
CHN1	Chimerin 1	Protein Coding	P15882	56	GC02M174799	3.213139057	https://www.genecards.org/cgi-bin/carddisp.pl?gene=CHN1
CHN2	Chimerin 2	Protein Coding	P52757	52	GC07P029542	3.213139057	https://www.genecards.org/cgi-bin/carddisp.pl?gene=CHN2
MYO9A	Myosin IXA	Protein Coding	B2RTY4	50	GC15M071822	3.213139057	https://www.genecards.org/cgi-bin/carddisp.pl?gene=MYO9A
RASSF5	Ras Association Domain Family Member 5	Protein Coding	Q8WWW0	48	GC01P206507	3.213139057	https://www.genecards.org/cgi-bin/carddisp.pl?gene=RASSF5
PDZD8	PDZ Domain Containing 8	Protein Coding	Q8NEN9	47	GC10M117277	3.213139057	https://www.genecards.org/cgi-bin/carddisp.pl?gene=PDZD8
SNTG1	Syntrophin Gamma 1	Protein Coding	Q9NSN8	45	GC08P049909	3.213139057	https://www.genecards.org/cgi-bin/carddisp.pl?gene=SNTG1
STAC2	SH3 And Cysteine Rich Domain 2	Protein Coding	Q6ZMT1	45	GC17M089249	3.213139057	https://www.genecards.org/cgi-bin/carddisp.pl?gene=STAC2
STAC	SH3 And Cysteine Rich Domain	Protein Coding	Q99469	44	GC03P036380	3.213139057	https://www.genecards.org/cgi-bin/carddisp.pl?gene=STAC
PLEKHM1P1	Pleckstrin Homology And RUN Domain Containing M1 Pseudogene 1	Pseudogene		15	GC17M090080	3.213139057	https://www.genecards.org/cgi-bin/carddisp.pl?gene=PLEKHM1P1
CAV1	Caveolin 1	Protein Coding	Q03135	61	GC07P116524	3.201338291	https://www.genecards.org/cgi-bin/carddisp.pl?gene=CAV1
AKAP5	A-Kinase Anchoring Protein 5	Protein Coding	P24588	50	GC14P064465	3.199880838	https://www.genecards.org/cgi-bin/carddisp.pl?gene=AKAP5
TMEM258	Transmembrane Protein 258	Protein Coding	P61165	41	GC11M061768	3.199681282	https://www.genecards.org/cgi-bin/carddisp.pl?gene=TMEM258
PAFAH1B2	Platelet Activating Factor Acetylhydrolase 1b Catalytic Subunit 2	Protein Coding	P68402	51	GC11P117144	3.185208797	https://www.genecards.org/cgi-bin/carddisp.pl?gene=PAFAH1B2
GOLGA7B	Golgin A7 Family Member B	Protein Coding	Q2TAP0	38	GC10P116336	3.180621147	https://www.genecards.org/cgi-bin/carddisp.pl?gene=GOLGA7B
TSPAN32	Tetraspanin 32	Protein Coding	Q96QS1	44	GC11P014106	3.144622803	https://www.genecards.org/cgi-bin/carddisp.pl?gene=TSPAN32
HERPUD1	Homocysteine Inducible ER Protein With Ubiquitin Like Domain 1	Protein Coding	Q15011	46	GC16P056932	3.137545586	https://www.genecards.org/cgi-bin/carddisp.pl?gene=HERPUD1
NOS3	Nitric Oxide Synthase 3	Protein Coding	P29474	62	GC07P161731	3.127223015	https://www.genecards.org/cgi-bin/carddisp.pl?gene=NOS3
ITGB4	Integrin Subunit Beta 4	Protein Coding	P16144	61	GC17P075721	3.08458662	https://www.genecards.org/cgi-bin/carddisp.pl?gene=ITGB4
RGS16	Regulator Of G Protein Signaling 16	Protein Coding	O15492	47	GC01M182598	3.083680868	https://www.genecards.org/cgi-bin/carddisp.pl?gene=RGS16
TRIP10	Thyroid Hormone Receptor Interactor 10	Protein Coding	Q15642	50	GC19P006737	3.059002876	https://www.genecards.org/cgi-bin/carddisp.pl?gene=TRIP10
ACADS	Acyl-CoA Dehydrogenase Short Chain	Protein Coding	P16219	58	GC12P136083	3.054223776	https://www.genecards.org/cgi-bin/carddisp.pl?gene=ACADS
HTT	Huntingtin	Protein Coding	P42858	56	GC04P003041	3.041752815	https://www.genecards.org/cgi-bin/carddisp.pl?gene=HTT
ACOT9	Acyl-CoA Thioesterase 9	Protein Coding	Q9Y305	47	GC0XM023701	3.031371832	https://www.genecards.org/cgi-bin/carddisp.pl?gene=ACOT9
NTSR1	Neurotensin Receptor 1	Protein Coding	P30989	54	GC20P062708	3.021777391	https://www.genecards.org/cgi-bin/carddisp.pl?gene=NTSR1
FEN1	Flap Structure-Specific Endonuclease 1	Protein Coding	P39748	58	GC11P098665	3.009428024	https://www.genecards.org/cgi-bin/carddisp.pl?gene=FEN1
SLC27A2	Solute Carrier Family 27 Member 2	Protein Coding	O14975	56	GC15P050182	2.990446806	https://www.genecards.org/cgi-bin/carddisp.pl?gene=SLC27A2
SYT7	Synaptotagmin 7	Protein Coding	O43581	51	GC11M061513	2.988486528	https://www.genecards.org/cgi-bin/carddisp.pl?gene=SYT7
GRK6	G Protein-Coupled Receptor Kinase 6	Protein Coding	P43250	58	GC05P177403	2.983057976	https://www.genecards.org/cgi-bin/carddisp.pl?gene=GRK6
CYP2C19	Cytochrome P450 Family 2 Subfamily C Member 19	Protein Coding	P33261	57	GC10P094762	2.972714901	https://www.genecards.org/cgi-bin/carddisp.pl?gene=CYP2C19
TNFRSF10A	TNF Receptor Superfamily Member 10a	Protein Coding	O00220	57	GC08M023190	2.963965416	https://www.genecards.org/cgi-bin/carddisp.pl?gene=TNFRSF10A
ABHD5	Abhydrolase Domain Containing 5, Lysophosphatidic Acid Acyltransferase	Protein Coding	Q8WTS1	58	GC03P044039	2.958156109	https://www.genecards.org/cgi-bin/carddisp.pl?gene=ABHD5
GNAQ	G Protein Subunit Alpha Q	Protein Coding	P50148	61	GC09M077716	2.931204319	https://www.genecards.org/cgi-bin/carddisp.pl?gene=GNAQ
OLAH	Oleoyl-ACP Hydrolase	Protein Coding	Q9NV23	44	GC10P015032	2.910531521	https://www.genecards.org/cgi-bin/carddisp.pl?gene=OLAH
CHIC1	Cysteine Rich Hydrophobic Domain 1	Protein Coding	Q5VXU3	40	GC0XP073563	2.908722401	https://www.genecards.org/cgi-bin/carddisp.pl?gene=CHIC1
TMX1	Thioredoxin Related Transmembrane Protein 1	Protein Coding	Q9H3N1	45	GC14P051240	2.886777639	https://www.genecards.org/cgi-bin/carddisp.pl?gene=TMX1
SNAP23	Synaptosome Associated Protein 23	Protein Coding	O00161	54	GC15P042491	2.878144979	https://www.genecards.org/cgi-bin/carddisp.pl?gene=SNAP23
RAP2B	RAP2B, Member Of RAS Oncogene Family	Protein Coding	P61225	44	GC03P153162	2.876765966	https://www.genecards.org/cgi-bin/carddisp.pl?gene=RAP2B
AGPAT1	1-Acylglycerol-3-Phosphate O-Acyltransferase 1	Protein Coding	Q99943	49	GC06M032168	2.862845182	https://www.genecards.org/cgi-bin/carddisp.pl?gene=AGPAT1
FAS	Fas Cell Surface Death Receptor	Protein Coding	P25445	64	GC10P116129	2.858990431	https://www.genecards.org/cgi-bin/carddisp.pl?gene=FAS
ABCG1	ATP Binding Cassette Subfamily G Member 1	Protein Coding	P45844	56	GC21P042199	2.853890419	https://www.genecards.org/cgi-bin/carddisp.pl?gene=ABCG1
ZDHHC24	Zinc Finger DHHC-Type Containing 24	Protein Coding	Q6UX98	44	GC11M132870	2.843022585	https://www.genecards.org/cgi-bin/carddisp.pl?gene=ZDHHC24
CYP1A2	Cytochrome P450 Family 1 Subfamily A Member 2	Protein Coding	P05177	58	GC15P074748	2.83669734	https://www.genecards.org/cgi-bin/carddisp.pl?gene=CYP1A2
PPIG	Peptidylprolyl Isomerase G	Protein Coding	Q13427	52	GC02P169584	2.83669734	https://www.genecards.org/cgi-bin/carddisp.pl?gene=PPIG
UGT2B10	UDP Glucuronosyltransferase Family 2 Member B10	Protein Coding	P36537	51	GC04P068816	2.83669734	https://www.genecards.org/cgi-bin/carddisp.pl?gene=UGT2B10
GLTPD2	Glycolipid Transfer Protein Domain Containing 2	Protein Coding	A6NH11	38	GC17P132517	2.829447031	https://www.genecards.org/cgi-bin/carddisp.pl?gene=GLTPD2
KCNA1	Potassium Voltage-Gated Channel Subfamily A Member 1	Protein Coding	Q09470	58	GC12P046714	2.816856146	https://www.genecards.org/cgi-bin/carddisp.pl?gene=KCNA1
DBI	Diazepam Binding Inhibitor, Acyl-CoA Binding Protein	Protein Coding	P07108	58	GC02P119366	2.810238838	https://www.genecards.org/cgi-bin/carddisp.pl?gene=DBI
ALDH1A2	Aldehyde Dehydrogenase 1 Family Member A2	Protein Coding	O94788	62	GC15M155265	2.806306124	https://www.genecards.org/cgi-bin/carddisp.pl?gene=ALDH1A2
FADS3	Fatty Acid Desaturase 3	Protein Coding	Q9Y5Q0	48	GC11M061873	2.806306124	https://www.genecards.org/cgi-bin/carddisp.pl?gene=FADS3
CD63	CD63 Molecule	Protein Coding	P08962	56	GC12M059805	2.792860746	https://www.genecards.org/cgi-bin/carddisp.pl?gene=CD63
AKR1B1	Aldo-Keto Reductase Family 1 Member B	Protein Coding	P15121	59	GC07M134442	2.772468805	https://www.genecards.org/cgi-bin/carddisp.pl?gene=AKR1B1
ELOVL2	ELOVL Fatty Acid Elongase 2	Protein Coding	Q9NXB9	50	GC06M010980	2.710645199	https://www.genecards.org/cgi-bin/carddisp.pl?gene=ELOVL2
SMPD4	Sphingomyelin Phosphodiesterase 4	Protein Coding	Q9NXE4	51	GC02M130151	2.699576616	https://www.genecards.org/cgi-bin/carddisp.pl?gene=SMPD4
TMX2	Thioredoxin Related Transmembrane Protein 2	Protein Coding	Q9Y320	50	GC11P059029	2.689993858	https://www.genecards.org/cgi-bin/carddisp.pl?gene=TMX2
TRAPPC6B	Trafficking Protein Particle Complex Subunit 6B	Protein Coding	Q86SZ2	51	GC14M039147	2.676980257	https://www.genecards.org/cgi-bin/carddisp.pl?gene=TRAPPC6B
TFRC	Transferrin Receptor	Protein Coding	P02786	63	GC03M196576	2.668054104	https://www.genecards.org/cgi-bin/carddisp.pl?gene=TFRC
NLRP3	NLR Family Pyrin Domain Containing 3	Protein Coding	Q96P20	61	GC01P247539	2.661003351	https://www.genecards.org/cgi-bin/carddisp.pl?gene=NLRP3
ABCA7	ATP Binding Cassette Subfamily A Member 7	Protein Coding	Q8IZY2	57	GC19P131820	2.6599226	https://www.genecards.org/cgi-bin/carddisp.pl?gene=ABCA7
CLIP3	CAP-Gly Domain Containing Linker Protein 3	Protein Coding	Q96DZ5	43	GC19M100926	2.659165859	https://www.genecards.org/cgi-bin/carddisp.pl?gene=CLIP3
LAT	Linker For Activation Of T Cells	Protein Coding	O43561	59	GC16P104827	2.649783134	https://www.genecards.org/cgi-bin/carddisp.pl?gene=LAT
RGS20	Regulator Of G Protein Signaling 20	Protein Coding	O76081	50	GC08P053851	2.629685163	https://www.genecards.org/cgi-bin/carddisp.pl?gene=RGS20
GCKR	Glucokinase Regulator	Protein Coding	Q14397	51	GC02P027496	2.619958878	https://www.genecards.org/cgi-bin/carddisp.pl?gene=GCKR
AMFR	Autocrine Motility Factor Receptor	Protein Coding	Q9UKV5	56	GC16M056361	2.611396551	https://www.genecards.org/cgi-bin/carddisp.pl?gene=AMFR
ACSL4	Acyl-CoA Synthetase Long Chain Family Member 4	Protein Coding	O60488	59	GC0XM109624	2.609075785	https://www.genecards.org/cgi-bin/carddisp.pl?gene=ACSL4
PON1	Paraoxonase 1	Protein Coding	P27169	60	GC07M095297	2.608490944	https://www.genecards.org/cgi-bin/carddisp.pl?gene=PON1
MAP6D1	MAP6 Domain Containing 1	Protein Coding	Q9H9H5	40	GC03M183815	2.580887556	https://www.genecards.org/cgi-bin/carddisp.pl?gene=MAP6D1
PKD2L1	Polycystin 2 Like 1, Transient Receptor Potential Cation Channel	Protein Coding	Q9P0L9	55	GC10M100288	2.573017836	https://www.genecards.org/cgi-bin/carddisp.pl?gene=PKD2L1
CD82	CD82 Molecule	Protein Coding	P27701	56	GC11P044564	2.562826395	https://www.genecards.org/cgi-bin/carddisp.pl?gene=CD82
SYNE2	Spectrin Repeat Containing Nuclear Envelope Protein 2	Protein Coding	Q8WXH0	52	GC14P063761	2.534172535	https://www.genecards.org/cgi-bin/carddisp.pl?gene=SYNE2
GNA13	G Protein Subunit Alpha 13	Protein Coding	Q14344	56	GC17M065009	2.479941368	https://www.genecards.org/cgi-bin/carddisp.pl?gene=GNA13
EDNRB	Endothelin Receptor Type B	Protein Coding	P24530	62	GC13M077895	2.470144749	https://www.genecards.org/cgi-bin/carddisp.pl?gene=EDNRB
FAAH	Fatty Acid Amide Hydrolase	Protein Coding	O00519	61	GC01P046394	2.469979286	https://www.genecards.org/cgi-bin/carddisp.pl?gene=FAAH
LPAR4	Lysophosphatidic Acid Receptor 4	Protein Coding	Q99677	48	GC0XP078747	2.462101936	https://www.genecards.org/cgi-bin/carddisp.pl?gene=LPAR4
DRD2	Dopamine Receptor D2	Protein Coding	P14416	62	GC11M113409	2.455806494	https://www.genecards.org/cgi-bin/carddisp.pl?gene=DRD2
RGS7	Regulator Of G Protein Signaling 7	Protein Coding	P49802	51	GC01M240767	2.453760386	https://www.genecards.org/cgi-bin/carddisp.pl?gene=RGS7
DRD1	Dopamine Receptor D1	Protein Coding	P21728	58	GC05M175440	2.448369265	https://www.genecards.org/cgi-bin/carddisp.pl?gene=DRD1
ACBD5	Acyl-CoA Binding Domain Containing 5	Protein Coding	Q5T8D3	51	GC10M027182	2.447946072	https://www.genecards.org/cgi-bin/carddisp.pl?gene=ACBD5
EXOSC9	Exosome Component 9	Protein Coding	Q06265	54	GC04P121801	2.444461823	https://www.genecards.org/cgi-bin/carddisp.pl?gene=EXOSC9
AHDC1	AT-Hook DNA Binding Motif Containing 1	Protein Coding	Q5TGY3	47	GC01M027534	2.444461823	https://www.genecards.org/cgi-bin/carddisp.pl?gene=AHDC1
AGPAT3	1-Acylglycerol-3-Phosphate O-Acyltransferase 3	Protein Coding	Q9NRZ7	48	GC21P043865	2.439314365	https://www.genecards.org/cgi-bin/carddisp.pl?gene=AGPAT3
AGPAT4	1-Acylglycerol-3-Phosphate O-Acyltransferase 4	Protein Coding	Q9NRZ5	48	GC06M161129	2.439314365	https://www.genecards.org/cgi-bin/carddisp.pl?gene=AGPAT4
BEST1	Bestrophin 1	Protein Coding	O76090	55	GC11P061949	2.430332422	https://www.genecards.org/cgi-bin/carddisp.pl?gene=BEST1
EEF1G	Eukaryotic Translation Elongation Factor 1 Gamma	Protein Coding	P26641	52	GC11M132670	2.424193382	https://www.genecards.org/cgi-bin/carddisp.pl?gene=EEF1G
IFITM3	Interferon Induced Transmembrane Protein 3	Protein Coding	Q01628	54	GC11M000319	2.412521601	https://www.genecards.org/cgi-bin/carddisp.pl?gene=IFITM3
CGAS	Cyclic GMP-AMP Synthase	Protein Coding	Q8N884	48	GC06M100849	2.410714388	https://www.genecards.org/cgi-bin/carddisp.pl?gene=CGAS
PROC	Protein C, Inactivator Of Coagulation Factors Va And VIIIa	Protein Coding	P04070	64	GC02P127418	2.408701897	https://www.genecards.org/cgi-bin/carddisp.pl?gene=PROC
SFTPB	Surfactant Protein B	Protein Coding	P07988	55	GC02M085657	2.404456615	https://www.genecards.org/cgi-bin/carddisp.pl?gene=SFTPB
ZPR1	ZPR1 Zinc Finger	Protein Coding	O75312	51	GC11M133765	2.398533821	https://www.genecards.org/cgi-bin/carddisp.pl?gene=ZPR1
CD4	CD4 Molecule	Protein Coding	P01730	63	GC12P006786	2.395202637	https://www.genecards.org/cgi-bin/carddisp.pl?gene=CD4
DHH	Desert Hedgehog Signaling Molecule	Protein Coding	O43323	54	GC12M051727	2.38044548	https://www.genecards.org/cgi-bin/carddisp.pl?gene=DHH
TXN	Thioredoxin	Protein Coding	P10599	58	GC09M110243	2.360192537	https://www.genecards.org/cgi-bin/carddisp.pl?gene=TXN
FTO	FTO Alpha-Ketoglutarate Dependent Dioxygenase	Protein Coding	Q9C0B1	58	GC16P105500	2.347923994	https://www.genecards.org/cgi-bin/carddisp.pl?gene=FTO
G6PC2	Glucose-6-Phosphatase Catalytic Subunit 2	Protein Coding	Q9NQR9	48	GC02P168901	2.347923994	https://www.genecards.org/cgi-bin/carddisp.pl?gene=G6PC2
POLR2G	RNA Polymerase II Subunit G	Protein Coding	P62487	45	GC11P098745	2.347923994	https://www.genecards.org/cgi-bin/carddisp.pl?gene=POLR2G
CPSF7	Cleavage And Polyadenylation Specific Factor 7	Protein Coding	Q8N684	41	GC11M061402	2.347923994	https://www.genecards.org/cgi-bin/carddisp.pl?gene=CPSF7
PLA2G7	Phospholipase A2 Group VII	Protein Coding	Q13093	63	GC06M046704	2.333920479	https://www.genecards.org/cgi-bin/carddisp.pl?gene=PLA2G7
SCRIB	Scribble Planar Cell Polarity Protein	Protein Coding	C0HLS1	52	GC08M146965	2.326758862	https://www.genecards.org/cgi-bin/carddisp.pl?gene=SCRIB
EFR3B	EFR3 Homolog B	Protein Coding	Q9Y2G0	43	GC02P025042	2.313336372	https://www.genecards.org/cgi-bin/carddisp.pl?gene=EFR3B
APP	Amyloid Beta Precursor Protein	Protein Coding	P05067	63	GC21M025880	2.311839819	https://www.genecards.org/cgi-bin/carddisp.pl?gene=APP
FLOT2	Flotillin 2	Protein Coding	Q14254	51	GC17M088845	2.308245897	https://www.genecards.org/cgi-bin/carddisp.pl?gene=FLOT2
RAP2A	RAP2A, Member Of RAS Oncogene Family	Protein Coding	P10114	51	GC13P097449	2.308245897	https://www.genecards.org/cgi-bin/carddisp.pl?gene=RAP2A
CASP3	Caspase 3	Protein Coding	P42574	62	GC04M184627	2.299198151	https://www.genecards.org/cgi-bin/carddisp.pl?gene=CASP3
CKB	Creatine Kinase B	Protein Coding	P12277	57	GC14M103519	2.295335531	https://www.genecards.org/cgi-bin/carddisp.pl?gene=CKB
DNAJC5B	DnaJ Heat Shock Protein Family (Hsp40) Member C5 Beta	Protein Coding	Q9UF47	34	GC08P068214	2.289006233	https://www.genecards.org/cgi-bin/carddisp.pl?gene=DNAJC5B
ADAM10	ADAM Metallopeptidase Domain 10	Protein Coding	O14672	66	GC15M058588	2.288502455	https://www.genecards.org/cgi-bin/carddisp.pl?gene=ADAM10
PITX2	Paired Like Homeodomain 2	Protein Coding	Q99697	58	GC04M110617	2.278092146	https://www.genecards.org/cgi-bin/carddisp.pl?gene=PITX2
MAPK10	Mitogen-Activated Protein Kinase 10	Protein Coding	P53779	60	GC04M085990	2.275345325	https://www.genecards.org/cgi-bin/carddisp.pl?gene=MAPK10
BDNF	Brain Derived Neurotrophic Factor	Protein Coding	P23560	62	GC11M027654	2.274437666	https://www.genecards.org/cgi-bin/carddisp.pl?gene=BDNF
SYT1	Synaptotagmin 1	Protein Coding	P21579	61	GC12P078863	2.272711277	https://www.genecards.org/cgi-bin/carddisp.pl?gene=SYT1
B3GAT1	Beta-1,3-Glucuronyltransferase 1	Protein Coding	Q9P2W7	57	GC11M134378	2.269744158	https://www.genecards.org/cgi-bin/carddisp.pl?gene=B3GAT1
INCENP	Inner Centromere Protein	Protein Coding	Q9NQS7	50	GC11P062123	2.26251626	https://www.genecards.org/cgi-bin/carddisp.pl?gene=INCENP
YES1	YES Proto-Oncogene 1, Src Family Tyrosine Kinase	Protein Coding	P07947	59	GC18M000721	2.26244545	https://www.genecards.org/cgi-bin/carddisp.pl?gene=YES1
VEGFA	Vascular Endothelial Growth Factor A	Protein Coding	P15692	61	GC06P043770	2.256392956	https://www.genecards.org/cgi-bin/carddisp.pl?gene=VEGFA
IFNAR1	Interferon Alpha And Beta Receptor Subunit 1	Protein Coding	P17181	61	GC21P033324	2.219408989	https://www.genecards.org/cgi-bin/carddisp.pl?gene=IFNAR1
DRD4	Dopamine Receptor D4	Protein Coding	P21917	58	GC11P014043	2.200241327	https://www.genecards.org/cgi-bin/carddisp.pl?gene=DRD4
RTEL1	Regulator Of Telomere Elongation Helicase 1	Protein Coding	Q9NZ71	54	GC20P068110	2.195763826	https://www.genecards.org/cgi-bin/carddisp.pl?gene=RTEL1
INS	Insulin	Protein Coding	P01308	61	GC11M002159	2.190369606	https://www.genecards.org/cgi-bin/carddisp.pl?gene=INS
KCNMA1	Potassium Calcium-Activated Channel Subfamily M Alpha 1	Protein Coding	Q12791	60	GC10M076869	2.182799816	https://www.genecards.org/cgi-bin/carddisp.pl?gene=KCNMA1
CYB561A3	Cytochrome B561 Family Member A3	Protein Coding	Q8NBI2	41	GC11M061348	2.173755407	https://www.genecards.org/cgi-bin/carddisp.pl?gene=CYB561A3
MICA	MHC Class I Polypeptide-Related Sequence A	Protein Coding	Q29983	51	GC06P031399	2.171202421	https://www.genecards.org/cgi-bin/carddisp.pl?gene=MICA
GPM6A	Glycoprotein M6A	Protein Coding	P51674	51	GC04M175632	2.167237997	https://www.genecards.org/cgi-bin/carddisp.pl?gene=GPM6A
SPRED3	Sprouty Related EVH1 Domain Containing 3	Protein Coding	Q2MJR0	44	GC19P038388	2.167237997	https://www.genecards.org/cgi-bin/carddisp.pl?gene=SPRED3
PRDX5	Peroxiredoxin 5	Protein Coding	P30044	56	GC11P098849	2.154233217	https://www.genecards.org/cgi-bin/carddisp.pl?gene=PRDX5
GLTP	Glycolipid Transfer Protein	Protein Coding	Q9NZD2	47	GC12M109850	2.150621891	https://www.genecards.org/cgi-bin/carddisp.pl?gene=GLTP
ITGA6	Integrin Subunit Alpha 6	Protein Coding	P23229	62	GC02P172241	2.140168667	https://www.genecards.org/cgi-bin/carddisp.pl?gene=ITGA6
DRD3	Dopamine Receptor D3	Protein Coding	P35462	56	GC03M114128	2.133915424	https://www.genecards.org/cgi-bin/carddisp.pl?gene=DRD3
STAT3	Signal Transducer And Activator Of Transcription 3	Protein Coding	P40763	66	GC17M042313	2.108206511	https://www.genecards.org/cgi-bin/carddisp.pl?gene=STAT3
CCR5	C-C Motif Chemokine Receptor 5	Protein Coding	P51681	59	GC03P061355	2.108206511	https://www.genecards.org/cgi-bin/carddisp.pl?gene=CCR5
PDE4D	Phosphodiesterase 4D	Protein Coding	Q08499	62	GC05M058969	2.099264622	https://www.genecards.org/cgi-bin/carddisp.pl?gene=PDE4D
PAFAH1B3	Platelet Activating Factor Acetylhydrolase 1b Catalytic Subunit 3	Protein Coding	Q15102	52	GC19M042297	2.098331213	https://www.genecards.org/cgi-bin/carddisp.pl?gene=PAFAH1B3
ASPG	Asparaginase	Protein Coding	Q86U10	48	GC14P104085	2.098331213	https://www.genecards.org/cgi-bin/carddisp.pl?gene=ASPG
PAFAH2	Platelet Activating Factor Acetylhydrolase 2	Protein Coding	Q99487	48	GC01M032174	2.098331213	https://www.genecards.org/cgi-bin/carddisp.pl?gene=PAFAH2
JAM3	Junctional Adhesion Molecule 3	Protein Coding	Q9BX67	55	GC11P134083	2.094346523	https://www.genecards.org/cgi-bin/carddisp.pl?gene=JAM3
LOC344967	Acyl-CoA Thioesterase 7 Pseudogene	Pseudogene		12	GC04M040045	2.09422636	https://www.genecards.org/cgi-bin/carddisp.pl?gene=LOC344967
PDE6D	Phosphodiesterase 6D	Protein Coding	O43924	56	GC02M231732	2.086866856	https://www.genecards.org/cgi-bin/carddisp.pl?gene=PDE6D
PARK7	Parkinsonism Associated Deglycase	Protein Coding	Q99497	60	GC01P060126	2.084481001	https://www.genecards.org/cgi-bin/carddisp.pl?gene=PARK7
CYP4F2	Cytochrome P450 Family 4 Subfamily F Member 2	Protein Coding	P78329	56	GC19M015878	2.081212282	https://www.genecards.org/cgi-bin/carddisp.pl?gene=CYP4F2
NLRC5	NLR Family CARD Domain Containing 5	Protein Coding	Q86WI3	48	GC16P105591	2.081212282	https://www.genecards.org/cgi-bin/carddisp.pl?gene=NLRC5
PTK2	Protein Tyrosine Kinase 2	Protein Coding	Q05397	61	GC08M140657	2.073494434	https://www.genecards.org/cgi-bin/carddisp.pl?gene=PTK2
P2RX7	Purinergic Receptor P2X 7	Protein Coding	Q99572	59	GC12P136098	2.067276955	https://www.genecards.org/cgi-bin/carddisp.pl?gene=P2RX7
MFGE8	Milk Fat Globule EGF And Factor V/VIII Domain Containing	Protein Coding	Q08431	55	GC15M088898	2.061835766	https://www.genecards.org/cgi-bin/carddisp.pl?gene=MFGE8
JMJD6	Jumonji Domain Containing 6, Arginine Demethylase And Lysine Hydroxylase	Protein Coding	Q6NYC1	54	GC17M090411	2.061835766	https://www.genecards.org/cgi-bin/carddisp.pl?gene=JMJD6
CPNE1	Copine 1	Protein Coding	Q99829	51	GC20M035626	2.061835766	https://www.genecards.org/cgi-bin/carddisp.pl?gene=CPNE1
CXCL16	C-X-C Motif Chemokine Ligand 16	Protein Coding	Q9H2A7	50	GC17M004733	2.061835766	https://www.genecards.org/cgi-bin/carddisp.pl?gene=CXCL16
SCIN	Scinderin	Protein Coding	Q9Y6U3	50	GC07P012570	2.061835766	https://www.genecards.org/cgi-bin/carddisp.pl?gene=SCIN
SERINC1	Serine Incorporator 1	Protein Coding	Q9NRX5	50	GC06M122443	2.061835766	https://www.genecards.org/cgi-bin/carddisp.pl?gene=SERINC1
CPNE6	Copine 6	Protein Coding	O95741	49	GC14P024070	2.061835766	https://www.genecards.org/cgi-bin/carddisp.pl?gene=CPNE6
ANXA9	Annexin A9	Protein Coding	O76027	48	GC01P170235	2.061835766	https://www.genecards.org/cgi-bin/carddisp.pl?gene=ANXA9
FNBP1	Formin Binding Protein 1	Protein Coding	Q96RU3	48	GC09M129887	2.061835766	https://www.genecards.org/cgi-bin/carddisp.pl?gene=FNBP1
CAVIN3	Caveolae Associated Protein 3	Protein Coding	Q969G5	47	GC11M013501	2.061835766	https://www.genecards.org/cgi-bin/carddisp.pl?gene=CAVIN3
FNBP1L	Formin Binding Protein 1 Like	Protein Coding	Q5T0N5	47	GC01P093448	2.061835766	https://www.genecards.org/cgi-bin/carddisp.pl?gene=FNBP1L
SERINC5	Serine Incorporator 5	Protein Coding	Q86VE9	45	GC05M080111	2.061835766	https://www.genecards.org/cgi-bin/carddisp.pl?gene=SERINC5
SERINC4	Serine Incorporator 4	Protein Coding	A6NH21	37	GC15M043794	2.061835766	https://www.genecards.org/cgi-bin/carddisp.pl?gene=SERINC4
TRPV1	Transient Receptor Potential Cation Channel Subfamily V Member 1	Protein Coding	Q8NER1	61	GC17M003565	2.054567575	https://www.genecards.org/cgi-bin/carddisp.pl?gene=TRPV1
ENPP2	Ectonucleotide Pyrophosphatase/Phosphodiesterase 2	Protein Coding	Q13822	57	GC08M119556	2.044906616	https://www.genecards.org/cgi-bin/carddisp.pl?gene=ENPP2
ABHD13	Abhydrolase Domain Containing 13	Protein Coding	Q7L211	43	GC13P108218	2.042317152	https://www.genecards.org/cgi-bin/carddisp.pl?gene=ABHD13
CERS1	Ceramide Synthase 1	Protein Coding	P27544	54	GC19M018868	2.041365623	https://www.genecards.org/cgi-bin/carddisp.pl?gene=CERS1
SCD5	Stearoyl-CoA Desaturase 5	Protein Coding	Q86SK9	51	GC04M082629	2.041334629	https://www.genecards.org/cgi-bin/carddisp.pl?gene=SCD5
PECAM1	Platelet And Endothelial Cell Adhesion Molecule 1	Protein Coding	P16284	53	GC17M064319	2.039417267	https://www.genecards.org/cgi-bin/carddisp.pl?gene=PECAM1
GPA33	Glycoprotein A33	Protein Coding	Q99795	50	GC01M167052	2.032239437	https://www.genecards.org/cgi-bin/carddisp.pl?gene=GPA33
ACBD6	Acyl-CoA Binding Domain Containing 6	Protein Coding	Q9BR61	47	GC01M186278	2.028213501	https://www.genecards.org/cgi-bin/carddisp.pl?gene=ACBD6
CASP4	Caspase 4	Protein Coding	P49662	58	GC11M104942	2.023999929	https://www.genecards.org/cgi-bin/carddisp.pl?gene=CASP4
PI4K2A	Phosphatidylinositol 4-Kinase Type 2 Alpha	Protein Coding	Q9BTU6	56	GC10P097640	2.021799326	https://www.genecards.org/cgi-bin/carddisp.pl?gene=PI4K2A
APOC1	Apolipoprotein C1	Protein Coding	P02654	53	GC19P044914	2.018544912	https://www.genecards.org/cgi-bin/carddisp.pl?gene=APOC1
LBP	Lipopolysaccharide Binding Protein	Protein Coding	P18428	55	GC20P038346	2.01460433	https://www.genecards.org/cgi-bin/carddisp.pl?gene=LBP
CPTP	Ceramide-1-Phosphate Transfer Protein	Protein Coding	Q5TA50	43	GC01P059860	2.01460433	https://www.genecards.org/cgi-bin/carddisp.pl?gene=CPTP
PCSK7	Proprotein Convertase Subtilisin/Kexin Type 7	Protein Coding	Q16549	55	GC11M133790	2.009727478	https://www.genecards.org/cgi-bin/carddisp.pl?gene=PCSK7
IGF2R	Insulin Like Growth Factor 2 Receptor	Protein Coding	P11717	59	GC06P159969	2.007883549	https://www.genecards.org/cgi-bin/carddisp.pl?gene=IGF2R
NOD1	Nucleotide Binding Oligomerization Domain Containing 1	Protein Coding	Q9Y239	55	GC07M030424	2.007883549	https://www.genecards.org/cgi-bin/carddisp.pl?gene=NOD1
